# Supplementary material for: Derivation and validation of a clinical prediction model for risk-stratification of children hospitalized with severe pneumonia in Bangladesh
Source: PLOS Glob Public Health. 2023 Aug 1;3(8):e0002216. doi: 10.1371/journal.pgph.0002216 (PMC10393146; doi:10.1371/journal.pgph.0002216)
Supplement: S1 Data — (XLSX) [file pgph.0002216.s002.xlsx]

## Sheet: S1_Data
	Study_ID	Group.x	Age_mon	DOE	hos_dur.x	outcome_status.x	Central_Cyan_enrol	sever_res_enrol	Inabi_feed_enrol	Lethargy_convul_enrol	Gender	Hos_PID.x	AttenDt_relation	residence_relDHK	Travel_DhaHosp	Num_famMem	Num_childrenU5	Num_roomhome	Num_peoplsingRoom	Loc_kit_livingroom	FamInc_lastmon	Type_locality	Age_mother	Yrs_formaleduMother	Mother_occupatn	Age_father	Father_occupatn	Anybdsmoke_home	smoker_number	CookingFuel	Coldrunnynose_1st_symp	Diarrh_1st_symp	Fever_1st_symp	Cough_1st_symp	Vomit_1st_symp	FeedDiff_1st_symp	Others_1st_symp	FirstConsult	PriorHosp_any	Reason_delay	Gesage_birth	Status_term	Mode_delivery	AnyMatrn_complicatn	size_atbirth	delayd_cry	blue_atbirth	jaundiced_atbirth	jaundice_indays
1	1	2	13.5	2018-01-04	10	1	2	2	1	1	2	P-1244293	1	3	01:03:00	4	1	1	4	3	7000	3	22	1	8	30	5	2	0	3	2	1	2	2	1	2		1	1	1	39	1	2	2	2	2	2	2	0
2	2	1	3.53	2018-01-09	4	1	1	2	1	2	1	P-1246206	1	1	00:45:00	7	1	4	2	2	15000	4	26	4	8	34	3	2	0	1	2	1	2	2	1	2		4	1	3	35	2	1	2	1	2	2	2	0
3	3	2	5.36	2018-01-15	0	0	2	1	2	1	2	P-1248152	3	3	05:00:00	5	1	2	2	3	10000	3	22	4	8	28	9	2	0	3	2	1	1	2	1	2		1	1	8	39	1	1	2	2	2	2	2	0
4	4	1	8	2018-01-26	3	1	2	1	2	1	2	P-1252259	1	1	02:00:00	4	1	1	4	3	10000	1	22	3	8	25	7	1	1	1	1	1	2	2	2	2		1	2	8	30	2	2	1	1	2	2	2	0
5	5	1	6.5	2018-01-29	0	0	1	1	1	1	1	P-1254245	1	3	04:00:00	11	2	4	3	2	15000	3	25	4	8	30	9	1	3	1	1	1	2	2	1	2		1	1	3	38	1	1	2	2	2	2	2	0
6	6	2	8	2018-01-29	5	1	1	2	2	2	1	P-1254426	1	3	03:00:00	9	1	3	3	2	58000	4	20	4	8	35	5	1	1	1	2	1	1	2	1	2		4	1	8	38	1	2	2	2	1	2	2	0
7	7	1	2	2018-01-29	5	1	2	2	1	2	1	P-1254463	1	1	02:00:00	4	1	1	4	3	5000	3	26	1	8	35	5	2	0	1	2	1	2	1	1	1		4	1	1	34	2	2	2	1	2	2	1	3
8	8	2	4	2018-01-30	4	1	2	1	1	2	2	P-1254418	1	3	03:00:00	13	2	7	2	2	30000	3	27	4	8	35	4	1	3	1	2	1	2	1	1	2		2	1	7	35	2	1	2	2	2	2	1	7
9	9	2	11	2018-01-31	4	1	2	1	2	1	1	P-1255173	1	1	02:00:00	15	2	5	3	2	42000	3	25	3	8	45	9	1	2	1	2	1	2	2	1	2		1	1	3	38	1	1	2	2	2	2	2	0
10	10	2	6	2018-02-01	4	1	2	1	2	2	1	P-1255659	1	3	03:45:00	7	3	2	7	2	30000	3	30	3	8	35	8	1	1	1	2	2	1	1	2	2		4	1	3	34	2	2	1	1	2	1	2	0
11	11	1	6	2018-02-01	4	1	2	1	2	2	1	P-1255662	1	3	03:45:00	7	3	2	7	2	30000	3	30	3	8	35	8	1	1	1	2	2	1	1	2	2		4	2	3	34	2	2	1	2	2	1	2	0
12	12	1	11	2018-02-03	5	1	2	2	2	1	1	P-1255860	1	3	03:00:00	6	1	2	3	3	15000	3	19	4	8	24	9	1	2	3	2	1	1	1	1	2		1	2	1	38	1	2	2	2	2	2	1	7
13	13	1	8	2018-02-03	2	0	1	1	2	2	2	P-1256774	1	3	06:00:00	3	1	1	3	3	15000	3	26	3	8	36	9	1	1	1	2	1	2	1	1	2		4	2	4	38	1	1	2	2	2	2	2	0
14	14	2	4	2018-02-07	7	1	1	1	2	1	2	P-1258533	1	3	05:00:00	7	1	2	4	2	12000	3	21	4	8	23	5	1	2	3	2	2	2	1	2	2		3	2	8	37	1	2	1	2	2	2	2	0
15	15	2	12	2018-02-07	0	0	2	2	1	2	1	P-1258757	1	3	03:30:00	3	1	1	3	3	15000	3	20	2	8	30	9	2	0	3	2	1	1	1	1	2		3	1	4	38	1	1	1	2	2	2	2	0
16	16	1	2.5	2018-02-08	11	1	2	1	2	2	1	P-1258883	1	1	01:00:00	3	1	1	3	3	16000	2	20	1	8	30	9	2	0	1	2	1	2	2	1	2		3	2	3	37	1	1	2	1	2	2	2	0
17	17	2	10	2018-02-08	3	0	2	1	2	1	2	P-1259009	1	3	03:00:00	9	1	4	2	3	10000	3	25	4	8	29	9	1	2	1	1	1	2	1	2	2		4	2	3	38	1	1	2	3	2	2	2	0
18	18	2	5	2018-02-09	4	1	2	2	1	1	1	P-1259314	1	3	01:30:00	3	1	1	3	2	30000	3	22	4	5	26	9	1	1	1	2	1	2	2	1	2		1	2	1	35	2	1	2	2	2	2	2	0
19	19	1	4.5	2018-02-09	9	1	1	2	2	1	2	P-1259296	1	3	03:00:00	5	1	2	2	3	13000	3	35	4	8	50	6	1	1	3	2	1	2	1	1	2		1	2	1	38	1	1	2	2	2	2	2	0
20	20	1	4.3	2018-02-13	5	1	1	2	1	2	1	P-1260844	1	1	01:30:00	4	2	1	4	3	12000	2	24	4	8	26	9	1	1	1	1	2	1	1	2	2		3	1	4	37	1	2	2	2	2	1	2	0
21	21	1	3.66	2018-02-13	4	1	2	1	2	2	2	P-1261220	1	1	02:03:00	18	5	7	3	2	55000	4	25	4	8	30	9	1	3	1	2	1	1	1	1	2		1	1	3	37	1	1	2	2	2	2	1	4
22	22	1	9	2018-02-14	12	1	2	1	2	1	2	P-1261468	1	3	05:00:00	4	1	1	4	3	15000	1	21	4	9	26	9	1	1	1	2	1	2	1	1	2		1	1	3	38	1	1	2	3	2	2	2	0
23	23	2	4.5	2018-02-16	3	1	2	1	2	1	1	P-1262443	1	1	02:00:00	3	1	1	3	3	8000	2	18	1	8	20	9	1	1	1	2	1	2	1	1	2		3	1	4	39	1	1	2	2	1	2	2	0
24	24	2	19	2018-02-16	4	1	2	2	2	1	2	P-1262616	1	1	01:00:00	7	1	3	3	2	20000	2	25	3	8	35	9	1	1	1	1	1	1	1	1	2		3	2	4	38	1	1	2	2	2	2	2	0
25	25	2	5.56	2018-02-16	5	1	2	1	1	1	2	P-1262717	1	3	01:00:00	6	2	2	4	2	22000	1	26	2	5	35	5	1	2	1	2	1	1	1	1	2		1	2	3	38	1	1	2	2	1	2	2	0
26	26	1	7	2018-02-17	0	0	2	1	2	1	1	P-1263370	1	3	04:00:00	7	1	10	2	3	8000	3	18	2	8	26	4	1	1	3	2	1	1	1	2	2		2	1	5	38	1	2	2	2	2	2	1	3
27	27	1	8.1	2018-02-18	5	1	2	2	1	1	2	P-1263448	1	1	01:00:00	3	1	1	3	2	14000	2	20	1	8	30	9	1	1	1	2	1	2	1	1	2		4	2	3	38	1	2	2	2	2	2	2	0
28	28	2	31	2018-02-18	4	1	1	1	1	1	2	P-1263841	1	1	01:00:00	3	1	1	3	2	15000	2	18	3	9	28	9	1	1	1	1	2	1	1	2	2		3	2	4	38	1	2	2	2	2	2	2	0
29	29	1	9	2018-02-20	3	1	1	1	1	1	1	P-1264710	1	1	01:03:00	4	1	2	2	2	45000	4	25	4	8	35	3	1	1	1	2	2	1	1	2	2		1	2	1	36	2	2	2	2	2	2	2	0
30	30	2	3.5	2018-02-24	8	1	1	2	2	2	1	P-1266408	1	1	00:30:00	6	1	2	3	3	15000	2	20	3	8	22	5	1	1	3	2	2	2	1	2	2		3	2	4	38	1	1	2	2	2	2	2	0
31	31	2	10.2	2018-03-02	1	0	2	2	2	1	1	P-1268470	1	3	03:00:00	6	1	2	5	3	8000	3	35	2	4	40	4	1	1	1	2	1	2	2	1	2		4	2	3	38	1	1	2	2	1	2	2	0
32	32	1	4.4	2018-03-02	7	1	2	1	2	2	2	P-1268605	1	3	01:00:00	3	1	2	3	3	18000	3	20	1	8	28	9	1	1	3	2	1	2	1	1	2		3	2	4	38	1	1	2	2	2	2	2	0
33	33	2	5	2018-03-02	4	1	2	2	2	1	1	P-1268656	8	2	01:00:00	5	1	1	5	3	18000	2	28	1	5	30	9	1	1	1	2	1	1	1	1	2		1	2	1	38	1	1	2	2	2	2	2	0
34	34	1	5.4	2018-03-15	5	1	2	2	1	1	1	P-1274609	1	3	04:00:00	5	1	4	3	3	12000	3	18	3	8	27	9	1	2	3	2	1	1	1	1	2		3	2	4	38	1	2	2	2	1	2	2	0
35	35	2	4.73	2018-03-16	7	1	2	1	2	1	1	P-1275274	1	2	01:30:00	8	1	2	3	2	15000	3	18	3	8	21	8	1	2	3	2	1	1	1	1	2		1	2	3	39	1	1	2	1	2	2	2	0
36	36	1	7	2018-03-19	7	1	1	1	1	2	1	P-1276759	8	3	05:00:00	6	1	3	2	3	15000	3	20	3	8	25	9	1	1	3	2	2	1	1	2	2		3	2	3	39	1	1	2	2	2	2	2	0
37	37	1	25.03	2018-03-20	8	1	1	2	1	1	1	P-1276910	1	1	01:30:00	5	1	2	3	2	20000	4	24	3	5	32	9	1	1	1	2	1	1	1	1	2		1	2	1	38	1	1	2	2	1	2	2	0
38	38	1	8.23	2018-03-20	3	1	2	2	1	2	2	P-1276998	1	3	01:00:00	5	1	2	3	2	4000	3	20	3	8	26	9	1	1	1	2	1	1	1	1	2		1	2	3	32	2	2	1	1	1	2	1	30
39	39	2	2.63	2018-03-21	6	1	2	2	1	2	2	P-1277719	1	3	03:00:00	6	2	2	3	2	9000	3	22	3	8	27	1	2	0	3	2	1	1	1	1	2		4	2	3	38	1	2	2	1	2	2	2	0
40	40	2	5.73	2018-03-30	4	1	2	2	2	1	1	P-1281712	1	2	01:30:00	8	2	4	3	2	25000	2	31	3	8	40	9	1	1	1	1	2	1	1	2	2		1	2	3	38	1	2	2	2	1	2	2	0
41	41	2	11	2018-03-30	4	1	2	1	2	1	1	P-1282208	1	3	04:30:00	6	2	1	6	3	12000	3	30	3	8	34	9	1	2	3	2	1	2	1	1	2		1	2	3	38	1	2	2	2	2	2	2	0
42	42	1	4.6	2018-04-02	5	1	2	1	1	2	1	P-1283678	1	3	01:00:00	4	1	4	1	3	15000	3	25	2	8	50	9	1	1	1	2	1	1	1	1	2		3	2	4	38	1	1	2	2	1	1	1	5
43	43	2	3.33	2018-04-07	5	1	2	1	2	1	1	P-1286257	1	1	01:30:00	4	2	1	4	3	30000	1	27	2	5	27	8	1	1	1	2	1	2	1	1	2		2	2	5	38	1	1	2	2	2	2	2	0
44	44	1	34	2018-04-12	5	1	2	2	1	1	2	P-1290471	1	1	01:00:00	4	1	1	4	2	15000	1	26	2	8	30	9	1	1	3	1	1	1	1	1	1		3	2	3	38	1	1	2	2	2	2	1	4
45	45	2	5.5	2018-04-16	6	1	2	1	2	1	2	P-1292401	1	2	02:00:00	5	2	1	5	2	8000	1	25	2	8	28	9	1	1	1	2	1	2	2	1	2		4	2	3	39	1	1	2	1	2	2	2	0
46	46	1	5.5	2018-04-17	5	1	1	1	2	2	2	P-1292402	1	2	02:00:00	5	2	1	5	2	8000	1	25	2	8	28	9	1	1	1	2	1	1	1	1	2		4	2	3	39	1	1	2	2	2	2	2	0
47	47	1	13	2018-04-21	4	1	2	2	1	2	2	P-1294981	1	1	03:00:00	5	2	1	5	3	8000	1	25	2	8	28	4	1	1	1	2	1	1	1	1	1		4	2	1	39	1	2	1	3	2	2	2	0
48	48	2	5.03	2018-04-21	5	1	2	1	2	1	1	P-1295996	2	1	02:00:00	6	1	2	4	3	40000	1	39	2	8	62	2	2	0	1	2	1	1	1	1	2		1	2	1	38	1	1	1	1	2	2	2	0
49	49	2	8.2	2018-04-22	5	1	2	2	1	1	1	P-1296895	1	3	02:00:00	4	2	1	4	2	10000	3	22	2	8	24	9	1	1	1	2	1	1	1	1	1		3	2	4	38	1	2	2	1	2	2	2	0
50	50	1	3.73	2018-04-28	4	1	2	2	2	1	1	P-1295189	1	3	04:00:00	6	1	2	3	2	20000	3	20	4	8	22	9	2	0	3	2	1	1	1	1	2		2	2	5	39	1	2	2	2	2	2	1	6
51	51	1	7.3	2018-04-28	7	1	2	2	1	1	2	P-1301044	1	3	01:30:00	5	2	2	5	2	35000	3	25	3	8	31	9	2	0	1	1	1	1	2	1	1		3	2	4	30	2	2	1	1	2	2	2	0
52	52	2	8	2018-05-04	10	1	2	1	2	1	2	P-1306563	1	3	01:45:00	5	2	1	5	2	10000	3	26	3	8	30	8	1	1	1	2	1	1	1	1	2		3	2	4	38	1	1	2	1	2	2	2	0
53	53	1	3	2018-05-05	2	0	1	1	1	2	1	P-1307458	8	3	03:30:00	5	2	2	3	1	6000	3	18	1	8	24	9	2	0	3	2	1	1	1	2	1		4	2	3	38	1	2	2	2	2	2	2	0
54	54	1	15	2018-05-12	4	1	2	2	2	1	1	P-1312183	1	3	03:00:00	7	1	4	3	2	10000	3	18	3	8	23	1	1	1	1	2	1	1	1	1	2		4	1	1	35	2	2	2	1	2	2	2	0
55	55	2	2.56	2018-05-13	6	1	2	1	1	2	2	P-1313385	1	3	04:00:00	3	1	1	3	3	8000	1	24	1	8	30	5	2	0	1	2	1	1	1	1	2		4	1	1	38	1	2	2	2	2	2	2	0
56	56	2	4	2018-05-16	2	0	1	1	2	2	2	P-1314879	1	1	00:30:00	3	1	1	3	2	5000	1	28	2	8	35	9	1	1	1	2	1	1	1	1	2		3	1	8	34	2	1	2	1	1	2	2	0
57	57	2	8	2018-05-18	0	0	2	1	2	1	2	P-1315887	1	1	01:00:00	3	1	1	3	2	10000	1	20	2	8	24	8	1	1	1	2	1	2	1	1	2		3	2	3	36	2	2	2	1	2	2	2	0
58	58	2	11.76	2018-05-23	27	1	2	1	2	2	1	P-1318880	1	3	01:00:00	5	1	1	4	2	10000	2	25	3	8	40	2	1	1	1	1	2	2	1	2	2		1	2	3	38	1	1	1	3	2	2	2	0
59	59	1	6	2018-06-04	6	1	2	1	2	2	1	P-1325849	1	1	00:30:00	4	2	1	4	3	15000	1	22	1	8	27	8	1	1	1	1	1	2	1	1	2		1	2	3	38	1	2	2	2	2	2	2	0
60	60	1	3.67	2018-06-05	40	1	1	1	1	2	1	P-1326129	1	1	01:00:00	3	1	1	3	3	9000	1	18	3	8	20	9	1	1	1	2	2	1	1	1	1		4	2	3	38	1	2	2	2	2	2	1	20
61	61	2	5	2018-06-06	8	1	2	1	2	1	2	P-1326445	1	3	01:30:00	3	1	1	3	3	16000	1	29	2	5	35	5	2	0	1	2	1	1	1	1	1		1	2	3	37	1	1	2	1	2	2	2	0
62	62	2	2.3	2018-06-09	4	1	2	1	2	2	1	P-1327618	1	3	07:00:00	10	1	3	5	2	15000	3	35	1	8	40	9	2	0	1	2	1	1	1	1	2		1	1	1	39	1	2	2	3	1	2	1	7
63	63	1	2.1	2018-07-05	5	1	2	1	1	1	1	P-1336057	8	1	00:30:00	8	2	3	3	2	25000	1	26	2	8	36	9	1	1	1	2	2	1	1	1	2		1	2	3	39	1	1	2	1	2	2	1	7
64	64	1	12	2018-07-10	4	0	2	1	1	2	2	P-1337542	1	1	03:00:00	3	3	1	3	3	16000	1	26	3	8	31	9	1	1	1	2	2	1	1	1	1		3	2	3	38	1	1	2	3	2	2	2	0
65	65	2	2.8	2018-07-15	1	0	2	1	2	1	1	P-1338719	1	3	03:00:00	5	2	3	3	2	50000	3	22	2	8	24	9	1	1	1	2	1	1	1	1	2		1	2	3	36	2	2	2	1	2	2	2	0
66	66	1	2.5	2018-07-17	6	1	2	1	1	2	2	P-1339783	8	1	03:00:00	6	2	1	6	3	15000	1	20	2	8	22	5	2	0	1	2	1	2	1	1	2		2	2	5	38	1	2	2	2	1	2	2	0
67	67	2	8	2018-07-22	4	1	2	2	1	2	2	P-1341139	1	1	00:45:00	3	1	1	3	2	14000	1	25	1	5	30	5	1	1	1	1	1	1	1	1	2		1	2	3	37	2	2	2	1	2	2	2	0
68	68	1	6	2018-07-22	0	0	2	1	2	1	2	P-1341299	1	3	01:30:00	5	1	2	3	3	9000	1	19	2	8	30	7	2	0	1	2	1	1	2	1	2		1	2	8	38	1	2	2	2	2	2	2	0
69	69	1	7.06	2018-07-23	7	1	2	1	2	2	1	P-1341061	4	3	02:00:00	5	1	3	1	3	10000	3	18	3	9	22	9	2	0	3	2	1	1	1	1	2		1	2	8	38	1	2	2	2	2	2	2	0
70	70	2	32	2018-07-25	1	0	2	1	1	2	2	P-1342086	1	1	00:15:00	4	1	10	2	2	50000	4	31	4	8	40	9	2	0	1	2	1	1	1	1	2		1	1	3	35	2	2	2	1	2	2	2	0
71	71	1	15.03	2018-07-26	5	1	2	2	1	2	1	P-1342184	1	3	06:00:00	10	3	3	3	3	30000	3	32	2	5	35	7	1	2	3	2	2	1	1	2	2		3	2	4	38	1	1	2	2	2	2	2	0
72	72	2	7.23	2018-07-28	4	1	2	1	1	2	1	P-1343019	1	3	02:00:00	3	1	2	3	3	20000	3	30	3	8	32	9	1	1	3	2	1	1	2	2	2		3	2	4	38	1	2	2	1	2	2	2	0
73	73	2	4.33	2018-07-30	3	0	2	2	1	2	1	P-1343575	1	1	01:30:00	6	1	2	3	2	10000	1	18	3	8	18	5	1	1	1	2	1	1	1	1	2		4	1	3	36	2	2	2	3	2	2	1	20
74	74	2	6.2	2018-07-31	7	1	2	2	1	2	1	P-1343821	1	3	04:00:00	7	2	8	2	2	15000	3	25	3	8	33	9	2	0	3	2	1	2	1	1	2		4	1	1	33	2	1	2	1	2	2	2	0
75	75	1	2	2018-07-31	5	1	2	2	1	2	1	P-1344074	1	1	03:00:00	5	1	1	5	3	12000	1	35	3	8	40	8	2	0	1	2	1	1	1	2	2		2	2	5	38	1	1	2	1	2	2	2	0
76	76	1	7.03	2018-07-31	6	1	2	2	1	2	1	P-1343913	1	1	01:00:00	5	1	2	3	3	25000	2	22	3	8	24	9	1	2	1	2	1	1	1	2	1		1	2	8	38	1	2	2	2	2	2	2	0
77	77	1	42	2018-08-04	16	1	2	2	1	2	2	P-1345207	1	1	03:00:00	5	1	1	5	3	7000	1	28	1	8	35	5	2	0	1	2	1	2	2	1	2		3	2	4	35	2	2	2	1	2	2	1	3
78	78	2	36	2018-08-04	3	0	2	2	1	2	2	P-1345277	1	1	04:00:00	4	2	1	4	2	7500	2	22	2	8	27	9	1	1	1	2	1	2	1	1	1		3	2	3	38	1	1	2	2	2	2	1	4
79	79	1	11.9	2018-08-06	6	1	2	2	1	2	1	P-1345864	1	3	02:00:00	8	3	1	3	2	9000	3	20	4	8	24	8	2	0	3	2	1	1	1	1	2		4	2	3	38	1	1	2	1	2	2	2	0
80	80	2	3	2018-08-07	4	1	2	2	2	1	1	P-1346333	1	3	12:00:00	5	1	4	2	3	10000	3	16	3	8	30	4	2	0	3	2	1	1	1	1	2		1	2	8	38	1	2	2	2	2	2	1	7
81	81	1	2.86	2018-08-08	0	0	2	2	1	2	1	P-1346462	1	2	01:30:00	5	1	1	3	3	10000	1	30	1	8	38	4	2	0	1	2	2	1	1	2	2		1	1	8	37	1	2	1	2	2	2	2	0
82	82	2	2.5	2018-08-08	12	1	2	2	1	2	1	P-1346880	1	3	04:00:00	5	1	2	3	3	25000	3	24	2	8	33	8	1	1	3	2	1	1	1	1	1		1	2	8	38	1	1	2	1	2	2	2	0
83	83	2	24.26	2018-08-14	3	1	2	2	1	2	2	P-1348991	1	1	00:30:00	4	2	1	4	3	15000	1	22	2	8	24	9	1	1	1	1	2	2	1	2	2		1	2	3	36	2	1	1	2	2	2	2	0
84	84	1	7.73	2018-08-18	17	0	2	2	1	1	1	P-1350757	1	2	01:45:00	3	1	2	3	2	20000	4	21	3	8	31	9	2	0	1	2	2	1	2	2	2		1	2	8	38	1	2	2	1	2	2	2	0
85	85	2	12	2018-08-24	4	1	2	2	2	1	2	P-1352300	1	3	02:30:00	7	2	3	4	3	28000	3	26	1	5	30	5	1	1	3	2	1	2	2	2	2		3	2	4	38	1	1	2	2	2	2	1	4
86	86	1	3	2018-08-26	15	1	2	2	1	2	2	P-1352901	1	3	01:00:00	8	2	4	3	3	90000	3	30	1	8	35	9	2	0	3	1	1	1	1	2	2		1	2	8	39	1	2	2	2	2	2	2	0
87	87	1	10.03	2018-09-02	4	1	2	2	1	2	1	P-1354608	1	2	01:30:00	7	1	3	2	2	25000	4	28	3	8	32	9	2	0	1	1	2	1	1	1	1		1	2	8	38	1	2	2	3	2	2	2	0
88	88	2	4.06	2018-09-03	13	1	2	2	1	1	1	P-1354585	1	2	02:30:00	6	1	2	3	3	17000	3	19	3	8	23	9	1	1	1	2	1	1	1	1	2		1	2	3	39	1	2	2	2	2	2	1	5
89	89	1	4.46	2018-09-05	4	1	2	2	1	2	2	P-1355287	1	3	03:30:00	5	1	1	5	3	11000	3	28	3	8	35	9	1	1	1	1	2	2	1	2	2		3	2	4	38	1	1	2	1	2	2	2	0
90	90	2	6.13	2018-09-07	5	1	2	2	1	2	1	P-1356190	8	1	00:30:00	8	1	2	4	3	40000	3	25	1	5	35	9	1	1	1	2	1	1	2	1	1		4	2	3	38	1	1	2	1	2	2	2	0
91	91	2	3.26	2018-09-08	8	1	2	2	1	1	1	P-1356191	1	1	01:00:00	6	1	2	3	2	10000	1	35	2	8	45	9	2	0	3	2	2	2	2	2	1		1	2	3	38	1	1	2	3	1	1	2	0
92	92	1	19	2018-09-09	3	1	2	2	1	1	2	P-1356561	1	1	01:30:00	9	1	2	4	3	40000	1	32	2	8	38	9	1	2	3	2	2	1	1	1	2		1	2	3	38	1	1	2	2	2	2	2	0
93	93	1	23	2018-09-09	4	1	2	2	1	2	1	P-1356295	1	3	00:40:00	15	3	5	3	2	100000	4	20	3	8	31	9	2	0	1	2	2	2	1	2	2		4	2	3	38	1	2	1	2	2	2	2	0
94	94	1	10	2018-09-16	22	0	2	2	1	2	1	P-1359071	1	3	05:00:00	4	1	1	4	3	12000	3	20	2	5	26	9	2	0	3	2	1	1	1	1	2		1	2	8	38	1	1	2	2	2	2	2	0
95	95	2	9	2018-09-16	1	0	2	1	2	1	1	P-1359123	4	3	02:00:00	3	1	1	3	3	8000	1	25	3	8	30	5	2	0	1	2	1	1	1	1	2		4	2	3	38	1	1	2	2	2	2	2	0
96	96	2	32.2	2018-09-21	14	1	2	2	1	1	1	P-1360855	1	3	02:00:00	3	1	3	3	3	15000	3	22	2	8	25	9	2	0	1	2	1	2	2	1	2		3	2	4	38	1	1	2	2	2	2	2	0
97	97	2	11.03	2018-09-22	4	1	2	2	1	2	1	P-1361196	1	3	01:10:00	3	1	3	3	2	7500	3	23	3	8	28	9	2	0	1	2	1	1	2	1	2		3	2	4	38	1	2	2	2	2	2	2	0
98	98	1	8.4	2018-09-24	5	1	2	1	1	2	1	P-1362339	1	1	00:10:00	8	2	3	3	2	10000	1	22	2	8	25	8	1	2	1	1	2	1	1	2	1		4	1	3	38	1	1	2	1	2	2	2	0
99	99	2	2.06	2018-09-24	2	0	2	1	1	2	2	P-1361923	1	3	06:00:00	4	1	4	3	3	20000	3	26	3	8	37	9	2	0	3	2	1	2	2	1	2		1	2	8	38	1	2	1	2	2	2	2	0
100	100	1	8.26	2018-09-26	8	1	2	2	1	2	2	P-1363075	1	1	04:00:00	3	1	1	3	3	18000	1	23	3	8	27	9	1	1	1	2	2	2	1	2	2		1	2	8	38	1	1	2	2	2	2	2	0
101	101	2	4.53	2018-09-28	12	1	2	2	1	2	2	P-1363620	1	1	01:30:00	5	2	6	5	2	12000	1	23	3	8	24	9	2	0	1	2	1	1	1	1	2		1	2	8	38	1	2	2	2	2	2	1	4
102	102	1	3.33	2018-09-30	12	1	2	1	1	1	2	P-1364513	1	1	00:30:00	10	3	2	5	2	15000	4	20	3	8	25	9	1	1	3	2	2	1	1	2	1		3	2	3	36	2	2	2	2	2	2	2	0
103	103	2	10.03	2018-09-30	3	1	2	2	1	1	1	P-1364391	1	3	01:30:00	7	1	2	4	3	15000	3	29	3	8	33	9	1	1	3	2	1	2	2	1	2		1	1	8	38	1	1	2	2	2	2	2	0
104	104	1	3.6	2018-09-30	6	1	2	2	1	2	2	P-1364795	1	1	06:00:00	11	1	6	4	3	32000	1	19	3	8	21	9	1	1	1	1	1	1	1	1	2		1	1	3	36	2	2	1	2	2	2	2	0
105	105	1	9.8	2018-10-01	3	1	2	2	1	2	1	P-1365305	1	1	01:00:00	3	1	1	3	3	14500	4	19	2	8	20	9	1	1	3	1	2	2	1	2	2		1	2	8	36	2	1	2	2	2	2	2	0
106	106	2	4	2018-10-04	10	1	2	1	1	2	2	P-1366634	1	1	00:30:00	8	1	16	3	2	40000	4	18	2	9	25	1	1	1	1	2	1	2	2	2	2		1	2	8	38	1	1	2	2	2	2	2	0
107	107	1	14.03	2018-10-06	2	1	2	2	1	2	1	P-1367010	1	2	01:30:00	4	1	5	3	3	18000	3	25	3	8	33	9	2	0	3	2	1	1	1	1	1		3	1	4	38	1	1	2	2	2	2	2	0
108	108	2	28.33	2018-10-06	2	1	2	2	1	2	2	P-1367272	1	1	01:30:00	4	2	3	4	2	15000	4	22	2	8	28	9	1	1	1	2	2	1	1	2	1		4	1	3	38	1	1	2	2	2	2	2	0
109	109	2	3.03	2018-10-08	2	0	2	2	1	2	1	P-1367732	1	1	01:30:00	5	2	6	3	2	40000	4	33	4	8	42	9	2	0	1	2	1	1	1	1	1		1	1	8	32	2	2	1	1	2	2	1	4
110	110	1	7.1	2018-10-09	14	1	2	2	1	2	2	P-1368438	1	3	05:00:00	5	1	2	3	3	10000	3	20	1	8	24	9	2	0	1	1	1	1	1	1	1		3	1	4	38	1	1	2	2	2	2	1	4
111	111	1	6.33	2018-10-10	11	1	1	2	1	1	2	P-1368920	1	3	02:30:00	4	2	1	4	3	10000	3	26	1	8	30	9	1	1	1	2	1	1	1	2	2		3	1	4	38	1	1	2	3	2	2	1	5
112	112	2	8.56	2018-10-13	5	1	1	2	2	2	1	P-1369711	1	1	00:45:00	4	1	1	4	3	25000	1	28	3	8	36	9	2	0	1	1	1	1	1	1	2		1	1	8	38	1	1	2	2	2	2	2	0
113	113	1	7	2018-10-14	4	1	2	2	1	2	1	P-1370263	1	3	05:00:00	7	2	3	4	3	25000	3	22	3	8	30	9	2	0	1	2	1	1	2	1	2		1	1	8	36	2	2	2	1	2	2	2	0
114	114	2	7.03	2018-10-14	11	1	2	2	1	2	2	P-1370210	1	3	04:00:00	8	1	3	3	3	16000	3	20	3	8	25	9	1	2	1	1	1	1	1	1	1		1	1	8	35	2	2	1	1	2	2	2	0
115	115	1	6.96	2018-10-14	4	1	2	1	2	2	2	P-1370389	1	3	05:00:00	7	2	3	4	3	25000	3	22	3	8	30	9	2	0	1	2	1	1	1	1	1		1	1	8	36	2	2	2	1	2	2	2	0
116	116	2	10.56	2018-10-15	5	1	2	2	1	2	2	P-1370369	1	3	04:00:00	6	2	5	3	2	7500	3	32	3	8	35	5	2	0	3	1	1	1	1	1	1		1	1	3	37	1	2	1	2	2	2	2	0
117	117	1	6.06	2018-10-16	4	0	2	2	1	2	1	P-1370472	1	3	03:00:00	5	2	3	3	3	20000	3	20	2	8	25	9	2	0	3	2	1	1	1	1	1		1	1	3	38	1	1	2	1	2	2	2	0
118	118	1	10.2	2018-10-17	12	1	2	2	1	1	1	P-1371452	1	2	03:00:00	4	1	1	4	3	10000	3	30	2	8	34	9	1	1	3	1	1	1	2	1	1	Convulsion	3	1	4	37	1	1	2	2	2	2	2	0
119	119	2	11.36	2018-10-17	8	1	1	2	1	2	2	P-1371459	1	1	00:30:00	6	2	1	6	3	5000	1	22	1	5	30	5	2	0	3	1	2	1	1	2	1		1	1	8	38	1	2	2	3	2	2	2	0
120	120	2	3	2018-10-18	4	1	2	2	1	2	1	P-1371757	1	1	02:30:00	5	2	1	5	3	12000	1	23	1	8	28	5	1	1	1	2	1	1	1	1	1		1	2	8	38	1	2	2	2	2	2	2	0
121	121	2	10.33	2018-10-19	6	1	2	1	1	2	2	P-1371809	1	2	01:30:00	3	1	1	1	3	6000	3	26	2	8	32	9	2	0	1	1	1	1	1	2	1		3	1	4	39	1	1	2	1	2	2	2	0
122	122	1	5.53	2018-10-20	14	1	2	1	2	2	2	P-1372238	1	3	03:00:00	3	1	2	3	2	10500	3	19	3	5	24	3	2	0	1	2	1	1	1	1	2		1	1	8	39	1	1	1	2	1	1	2	0
123	123	2	24	2018-10-21	3	1	2	2	1	2	1	P-1372931	1	3	01:00:00	4	2	1	4	2	8000	3	20	1	8	25	9	2	0	3	2	1	2	2	1	2		3	1	3	38	1	2	2	2	2	2	2	0
124	124	1	3.03	2018-10-24	3	1	2	2	1	2	1	P-1374024	1	3	03:00:00	4	2	1	4	3	4000	3	24	1	4	30	1	2	0	3	1	1	1	1	1	1		3	1	4	38	1	1	2	2	2	2	2	0
125	125	1	4.8	2018-10-24	3	1	2	2	1	2	1	P-1374312	1	2	02:45:00	5	1	2	5	2	18000	3	23	1	8	27	9	1	1	1	2	1	1	1	1	1		4	2	3	38	1	2	2	2	2	2	1	2
126	126	2	4	2018-10-24	2	0	2	2	1	1	2	P-1374416	1	3	03:03:00	3	1	2	3	3	22000	3	22	3	8	28	9	2	0	3	2	1	1	1	2	2	Convulsion	1	1	8	38	1	1	2	2	2	2	2	0
127	127	2	2.6	2018-10-25	3	1	2	2	1	2	2	P-1374740	1	1	04:00:00	6	1	2	3	3	20000	3	18	2	8	19	9	2	0	3	1	2	1	1	2	1		4	1	3	37	1	1	2	3	2	2	2	0
128	128	1	5.46	2018-10-26	5	1	2	1	1	2	2	P-1375012	1	3	01:00:00	4	1	1	4	3	32000	3	23	3	5	24	9	2	0	1	1	2	2	2	2	2		1	1	3	38	1	1	2	2	2	2	2	0
129	129	1	3.33	2018-10-26	7	1	2	1	1	2	2	P-1374741	1	2	03:00:00	5	2	2	3	2	40000	3	17	3	8	25	9	2	0	1	2	1	1	1	1	1		3	1	4	36	2	1	1	1	2	2	1	12
130	130	2	2.33	2018-10-28	1	0	2	1	1	2	2	P-1375933	1	1	00:30:00	3	1	1	3	3	10000	1	30	1	8	40	8	1	1	1	2	1	1	1	1	1		1	2	8	38	1	1	2	2	2	2	2	0
131	131	1	30	2018-10-30	7	1	2	1	2	2	1	P-1376706	3	3	04:00:00	8	2	4	3	2	40000	3	25	3	8	29	9	2	0	1	2	1	1	1	1	2		1	1	8	37	1	2	2	2	2	2	1	16
132	132	2	6.93	2018-11-01	5	1	2	2	1	2	1	P-1376735	1	3	04:30:00	9	2	3	4	3	20000	3	30	3	8	40	5	2	0	3	2	1	2	2	2	2		1	1	8	37	1	2	2	1	2	2	1	10
133	133	2	9	2018-11-05	7	1	2	2	1	2	1	P-1379047	1	3	02:00:00	4	1	1	4	3	10000	3	20	3	8	28	9	2	0	1	2	1	1	1	1	1		1	1	8	35	2	2	1	1	1	1	2	0
134	134	1	2	2018-11-05	4	1	2	2	1	2	1	P-1379132	1	3	04:00:00	5	3	1	5	2	8000	3	27	2	8	29	7	2	0	1	2	1	2	1	2	1		2	1	5	38	1	1	2	2	2	2	2	0
135	135	2	7.03	2018-11-06	3	1	2	1	1	2	2	P-1379390	1	1	01:30:00	4	1	1	1	2	12000	1	20	1	8	25	9	1	1	1	2	1	1	1	1	2		1	1	8	38	1	1	2	1	2	2	1	10
136	136	1	9.7	2018-11-09	3	1	2	2	1	2	1	P-1380692	1	3	06:00:00	4	1	1	4	3	12000	3	25	3	8	29	9	1	1	3	1	1	1	1	1	1		3	1	4	36	2	2	1	2	2	2	2	0
137	137	2	20	2018-11-10	3	1	2	2	1	2	2	P-1380952	1	1	02:00:00	7	1	8	3	2	10000	4	25	2	8	28	9	1	1	1	1	1	1	1	1	1		1	1	8	35	2	1	2	1	2	2	2	0
138	138	2	10.86	2018-11-12	2	1	2	2	2	1	1	P-1382203	1	1	01:30:00	6	2	1	6	3	9000	1	25	2	8	30	4	1	1	3	1	1	1	1	2	2		4	2	1	36	2	1	2	3	2	2	2	0
139	139	1	15.03	2018-11-13	2	1	2	2	1	2	1	P-1382493	1	1	01:00:00	6	1	1	6	3	15000	1	35	1	9	38	9	1	1	1	2	2	1	1	2	2		1	1	8	39	1	2	1	2	2	2	2	0
140	140	1	9.03	2018-11-15	3	1	2	2	2	1	1	P-1383133	1	3	02:30:00	4	1	1	4	3	10000	3	25	3	8	26	9	1	1	1	1	1	1	1	1	2		3	1	4	38	1	1	2	3	2	2	1	2
141	141	1	4.113	2018-11-15	2	1	2	1	1	2	1	P-1383811	1	1	02:00:00	3	1	1	3	3	12000	1	25	1	8	26	7	1	1	1	2	2	2	1	2	2		1	2	8	37	1	1	2	2	2	2	2	0
142	142	2	2.83	2018-11-16	2	1	1	1	2	2	2	P-1384088	1	1	01:00:00	3	1	1	3	3	20000	1	22	2	8	34	9	1	1	1	2	1	1	1	2	2		1	1	8	38	1	1	2	2	2	2	2	0
143	143	2	5.43	2018-11-17	2	1	2	2	1	2	1	P-1385021	1	1	02:00:00	5	1	2	3	3	7000	3	22	1	8	28	9	2	0	3	1	2	2	2	2	2		3	1	4	38	1	1	2	2	2	2	2	0
144	144	1	14.63	2018-11-18	8	0	2	1	1	2	1	P-1384931	1	3	02:30:00	3	1	2	3	3	8000	3	19	3	8	24	9	2	0	3	1	1	1	1	1	1		3	1	4	38	1	1	2	1	2	2	2	0
145	145	2	14.03	2018-11-19	9	1	2	2	1	2	1	P-1385461	1	3	03:00:00	5	1	2	1	3	15000	3	25	1	8	40	4	1	1	3	1	2	1	1	2	2		3	1	4	36	2	1	2	1	2	2	1	15
146	146	1	11.16	2018-11-19	8	0	2	2	1	1	2	P-1385657	1	3	03:00:00	6	2	2	4	1	20000	1	25	1	8	40	9	2	0	1	1	2	2	1	1	2		1	1	8	38	1	1	2	2	2	2	2	0
147	147	2	9.03	2018-11-21	2	1	2	2	1	2	1	P-1386991	1	1	02:30:00	6	1	2	3	2	50000	4	20	3	8	26	9	1	1	1	1	1	1	1	1	1		1	1	8	37	1	1	2	2	2	2	2	0
148	148	1	8.06	2018-11-23	3	1	2	1	2	1	2	P-1387044	1	3	05:00:00	4	1	1	4	2	9000	3	21	2	8	22	8	1	1	3	2	1	1	1	1	2	Convulsion	1	1	8	35	2	1	2	1	2	2	2	0
149	149	1	11	2018-11-23	4	1	1	2	2	2	1	P-1388257	1	3	03:00:00	6	1	1	6	3	20000	3	25	2	8	35	9	2	0	3	1	1	1	1	1	2		1	1	8	38	1	1	2	2	2	2	2	0
150	150	2	10	2018-11-23	6	1	2	2	1	2	1	P-1388028	1	1	00:40:00	3	1	2	3	2	25000	4	27	2	8	30	9	1	1	1	1	1	1	1	1	2		3	1	4	38	1	1	2	2	2	2	2	0
151	151	1	35.97	2018-11-25	3	0	2	2	1	2	1	P-1389437	1	3	03:00:00	4	1	2	4	3	20000	3	33	2	8	38	9	1	1	3	1	1	1	1	1	1		1	1	8	39	1	1	2	2	2	2	2	0
152	152	2	6	2018-11-26	5	1	2	2	2	1	1	P-1389002	1	3	03:00:00	10	5	4	3	3	22000	3	26	2	8	30	9	1	1	3	2	1	1	1	1	2	Convulsion	1	2	1	37	1	2	2	2	2	2	2	0
153	153	2	6.13	2018-11-27	8	1	2	2	1	2	1	P-1390536	1	3	05:00:00	12	4	2	8	3	10000	3	20	3	8	24	9	1	1	3	2	1	1	1	1	2		1	1	8	38	1	1	2	2	2	2	2	0
154	154	2	7	2018-11-27	4	1	2	2	1	2	1	P-1390539	1	3	03:00:00	5	1	2	3	3	24000	3	20	3	8	25	9	1	2	1	1	1	1	1	1	1		1	1	8	38	1	1	2	2	2	2	2	0
155	155	1	6.03	2018-11-28	3	1	2	2	1	2	1	P-1391322	1	3	03:00:00	10	5	4	3	3	22000	3	26	2	8	30	9	1	1	3	1	1	1	1	1	1		4	2	3	37	1	2	2	1	2	2	2	0
156	156	1	18.06	2018-11-28	3	1	2	2	1	2	1	P-1390285	1	3	02:00:00	4	1	2	3	2	20000	3	18	3	5	24	5	2	0	1	1	1	1	1	1	2		1	1	8	37	1	1	2	3	2	2	2	0
157	157	2	2.56	2018-11-30	4	1	2	1	1	1	2	P-1392665	1	1	00:40:00	3	1	4	3	2	15000	1	20	2	8	30	9	1	1	1	1	1	2	1	2	1		2	1	5	38	1	1	2	2	2	2	2	0
158	158	1	10	2018-12-01	5	1	1	2	2	2	1	P-1393241	1	3	01:30:00	4	2	1	4	3	4000	3	21	3	8	32	9	2	0	3	2	1	1	1	1	2		3	1	4	37	1	1	2	2	2	2	2	0
159	159	1	5.23	2018-12-04	6	0	2	1	1	2	1	P-1394757	1	3	00:30:00	5	2	2	4	2	10000	3	26	3	8	30	9	2	0	1	1	1	1	1	2	1		4	1	3	38	1	1	2	1	2	2	2	0
160	160	2	17.06	2018-12-06	4	1	2	2	1	2	1	P-1395276	1	3	05:00:00	3	1	2	3	2	9500	4	22	1	8	25	9	1	1	1	1	1	1	1	1	1		1	1	8	39	1	2	2	2	2	2	2	0
161	161	2	13.46	2018-12-08	10	1	2	2	1	2	1	P-1396896	1	3	03:00:00	4	1	1	4	3	6000	3	38	2	8	45	9	1	1	3	1	1	1	1	1	1		3	2	4	37	1	2	2	2	2	2	2	0
162	162	2	9.03	2018-12-08	2	1	2	2	1	2	1	P-1396981	1	3	02:00:00	7	1	4	3	2	25000	3	18	3	8	25	9	1	1	3	1	1	1	1	1	1		3	2	4	36	2	2	2	2	2	2	2	0
163	163	1	8.53	2018-12-09	4	1	2	2	1	2	2	P-1397540	1	3	03:00:00	6	1	3	3	2	10000	3	30	1	8	35	9	2	0	1	2	1	1	1	1	1		1	2	8	37	1	2	2	1	2	2	1	15
164	164	1	11	2018-12-09	6	1	1	2	2	2	1	P-1397797	1	1	01:00:00	5	1	1	5	2	12000	1	35	1	8	40	8	1	1	1	1	1	1	1	1	1		1	1	8	38	1	1	2	2	2	2	2	0
165	165	2	2.03	2018-12-09	3	1	1	2	1	2	2	P-1397613	1	2	01:00:00	7	1	2	5	3	8000	3	20	3	8	19	9	1	1	1	2	1	1	1	1	1		2	1	1	38	1	1	2	3	2	2	2	0
166	166	2	8.5	2018-12-09	5	0	2	2	1	2	2	P-1398388	1	2	01:30:00	5	1	2	3	3	20000	3	25	2	5	32	9	1	2	1	1	1	1	1	1	1		1	1	8	38	1	2	2	1	2	2	2	0
167	167	1	14	2018-12-11	4	1	2	2	1	2	1	P-1399233	1	2	02:00:00	3	1	1	3	2	10000	1	28	2	8	35	5	1	1	3	2	1	1	1	1	1		1	1	8	37	1	2	2	2	2	2	2	0
168	168	1	10.43	2018-12-11	3	1	2	2	1	1	1	P-1398375	1	2	01:30:00	7	1	3	3	3	10000	3	22	3	8	40	9	1	2	3	1	1	1	1	1	2	Convulsion	1	1	8	37	1	2	2	2	2	2	1	30
169	169	1	7.06	2018-12-11	4	1	2	2	1	2	1	P-1398426	3	1	01:30:00	6	1	2	4	3	20000	1	30	2	8	38	5	1	2	1	1	1	1	1	1	1		1	1	8	38	1	1	2	2	2	2	2	0
170	170	2	3.86	2018-12-14	2	0	2	1	2	2	1	P-1401245	1	3	01:00:00	5	1	2	5	2	20000	4	28	2	5	32	5	2	0	1	2	1	2	1	2	2		3	1	4	34	2	1	2	1	1	2	2	0
171	171	1	10.46	2018-12-14	6	1	1	2	2	2	1	P-1401634	1	3	02:30:00	6	1	3	3	3	20000	3	25	4	8	26	9	1	1	3	1	1	2	1	1	2		1	1	8	37	1	2	2	2	2	2	2	0
172	172	2	3.6	2018-12-15	4	1	2	2	1	2	2	P-1402279	1	1	01:00:00	4	2	1	4	3	8000	1	28	3	8	30	8	1	1	1	1	1	1	1	1	1		4	1	3	38	1	1	2	3	2	2	2	0
173	173	2	12	2018-12-16	6	1	2	2	1	2	2	P-1402580	1	3	03:00:00	8	1	3	4	2	14000	3	30	2	8	40	9	1	1	1	2	2	2	2	2	2		1	1	8	38	1	2	2	3	2	2	2	0
174	174	1	9.4	2019-10-29	2	1	2	2	1	2	1	P-1568954	1	3	04:00:00	4	2	1	4	3	9000	3	22	3	8	32	9	1	1	3	1	2	1	1	2	2		3	1	4	38	1	1	2	1	2	2	2	0
175	175	2	10.06	2018-12-18	8	0	2	1	2	1	2	P-1403520	1	3	03:00:00	3	1	1	3	3	15000	3	20	1	5	22	9	1	1	3	2	1	1	1	1	2		4	1	3	38	1	1	2	2	2	2	2	0
176	176	1	5.7	2018-12-18	9	1	2	1	2	1	2	P-1403902	1	3	02:30:00	12	1	4	4	2	70000	4	20	3	8	35	9	2	0	1	1	2	1	1	2	2		1	2	8	38	1	2	2	1	2	2	2	0
177	177	2	9	2018-12-21	4	1	2	2	1	1	1	P-1405438	1	1	00:30:00	3	1	2	3	2	100000	4	22	3	8	30	9	2	0	1	2	1	2	1	1	2		1	2	8	38	1	1	2	3	1	1	2	0
178	178	2	5.76	2018-12-23	3	1	2	2	2	1	2	P-1405625	1	3	04:00:00	4	1	2	4	2	10000	3	26	2	9	31	9	1	1	1	2	2	1	1	2	2		3	1	4	34	2	1	2	1	2	2	2	0
179	179	1	8.03	2018-12-24	13	0	1	1	2	2	1	P-1406822	1	3	05:00:00	3	1	1	3	2	16000	3	20	2	8	22	9	1	1	1	2	1	2	2	2	2		3	2	4	38	1	2	2	2	2	2	2	0
180	180	1	18.03	2018-12-24	3	1	2	2	1	2	1	P-1406736	1	3	02:30:00	4	1	1	4	3	7000	4	20	2	8	25	9	1	1	1	2	2	2	1	2	2		4	2	3	39	1	1	2	2	2	2	1	15
181	181	2	14.06	2018-12-24	7	1	2	2	2	1	1	P-1406311	1	3	04:30:00	4	1	1	4	3	12000	3	25	1	8	30	9	1	1	3	2	1	1	1	1	2		3	2	4	38	1	1	2	3	2	2	1	4
182	182	2	8.5	2018-12-24	15	0	2	2	1	1	1	P-1407051	1	3	04:00:00	9	2	2	6	3	12000	3	22	2	8	25	9	1	1	3	2	1	1	1	1	1		3	2	4	38	1	2	2	3	2	2	1	5
183	183	1	3.1	2018-12-25	4	1	2	2	1	2	2	P-1407512	1	1	01:00:00	7	1	2	3	3	25000	1	18	2	8	21	9	1	2	1	2	1	1	1	1	1		1	2	8	38	1	1	2	2	2	2	1	7
184	184	1	6.5	2018-12-26	2	1	1	2	1	2	1	P-1408104	1	3	01:30:00	4	1	1	4	3	12000	4	26	2	8	32	9	1	1	1	2	1	1	1	1	2		3	2	4	38	1	1	2	3	2	2	2	0
185	185	1	9.33	2018-12-26	10	1	2	2	1	1	1	P-1407998	1	3	01:30:00	4	1	3	4	2	26000	4	26	3	8	37	9	1	1	1	2	1	2	1	2	2		1	2	8	35	2	2	1	3	2	2	2	0
186	186	2	4.23	2018-12-27	17	1	2	1	2	1	1	P-1407954	1	3	07:00:00	5	1	2	3	3	8000	3	28	2	8	33	5	1	1	3	2	1	2	2	1	2		3	1	4	38	1	1	2	1	1	1	2	0
187	187	1	12	2018-12-27	5	1	1	2	2	1	2	P-1408460	1	3	03:00:00	3	1	2	3	2	11000	3	22	3	8	25	5	2	0	1	1	1	1	1	1	1		3	2	4	36	2	1	2	2	2	2	2	0
188	188	2	11.03	2018-12-28	3	1	2	1	1	1	1	P-1408693	1	3	03:30:00	4	2	1	4	3	10000	3	20	2	8	24	9	1	1	3	1	1	1	1	1	2		3	2	4	36	2	2	2	1	2	2	2	0
189	189	1	3	2019-01-02	2	1	2	2	2	1	2	P-1410733	1	1	01:30:00	5	2	3	5	3	15000	4	24	3	8	30	9	1	1	1	1	2	2	1	2	2		3	2	4	35	2	2	2	1	2	2	2	0
190	190	1	2.16	2019-01-02	4	0	2	2	1	2	1	P-1411162	1	1	02:00:00	6	3	1	6	2	10000	4	24	3	8	28	9	2	0	1	2	2	2	1	2	2		2	2	5	38	1	1	2	2	2	2	2	0
191	191	2	11.03	2019-01-06	3	1	2	2	1	2	2	P-1412577	1	3	02:00:00	5	1	4	5	3	15000	3	23	3	8	32	9	1	1	1	1	2	1	1	2	2		3	2	4	37	1	2	2	2	2	2	2	0
192	192	2	5.5	2019-01-06	9	1	2	1	2	1	1	P-1413436	1	3	03:00:00	6	1	2	4	3	7000	3	25	3	8	26	5	1	1	3	1	1	1	1	1	2		3	2	4	37	1	2	2	1	2	2	2	0
193	193	2	2.2	2019-01-08	3	1	1	1	2	1	1	P-1414328	1	3	03:00:00	6	1	2	3	2	50000	3	21	2	8	26	9	1	1	1	2	2	1	1	2	2		3	2	4	38	1	2	1	1	2	2	2	0
194	194	1	12.5	2019-01-08	2	1	2	2	1	2	1	P-1414320	1	1	00:30:00	6	1	1	6	3	17000	1	37	1	9	40	9	1	1	1	1	2	1	1	2	2		1	2	8	35	2	1	2	1	2	2	1	5
195	195	1	11.03	2019-01-12	4	1	2	1	2	1	2	P-1416289	1	3	10:00:00	5	1	2	3	3	5000	3	18	3	8	30	9	1	1	3	2	1	1	1	2	2		1	1	8	38	1	2	2	2	2	2	2	0
196	196	2	2.26	2019-01-15	3	1	2	2	1	2	2	P-1418148	1	3	06:00:00	2	1	1	2	2	0	3	23	2	8	28	1	2	0	1	1	2	2	1	2	2		3	2	4	39	1	2	2	3	2	2	2	0
197	197	1	18.23	2019-01-19	8	1	2	2	1	2	1	P-1418796	1	2	02:00:00	4	1	1	4	2	20000	4	32	3	8	38	5	1	1	1	2	1	2	2	1	2		3	2	4	36	2	1	2	1	2	2	2	0
198	198	2	6.16	2019-01-19	4	1	2	2	1	2	1	P-1420550	1	3	02:30:00	4	1	1	4	2	15000	4	24	3	8	28	9	2	0	1	2	2	2	1	2	2		3	2	4	39	1	2	1	2	2	2	2	0
199	199	2	14	2019-01-22	3	1	2	2	1	2	2	P-1422387	1	3	02:00:00	4	1	3	4	2	15000	4	25	2	8	31	9	2	0	3	1	2	2	1	2	1		3	2	4	39	1	2	2	1	2	2	2	0
200	200	1	12	2019-01-22	4	1	2	2	1	2	2	P-1422579	1	3	03:00:00	5	1	2	4	2	25000	4	25	1	9	29	9	1	1	1	1	2	2	1	2	2		1	2	8	38	1	1	2	3	2	2	2	0
201	201	1	6.46	2019-01-24	8	1	2	1	1	2	2	P-1423268	1	3	02:15:00	3	1	2	3	2	12000	4	22	4	8	28	9	1	1	1	1	1	2	1	2	2		3	2	4	38	1	2	2	1	2	2	2	0
202	202	2	4.5	2019-01-24	4	1	1	1	1	2	1	P-1423468	1	3	03:30:00	4	1	1	4	3	20000	4	25	3	5	30	5	1	1	1	1	2	2	1	2	2		3	2	4	38	1	2	2	3	2	2	2	0
203	203	1	16	2019-01-26	2	1	2	2	1	2	2	P-1424504	1	1	00:30:00	4	1	1	4	3	12000	1	25	1	8	28	8	2	0	1	1	2	2	1	2	2		3	2	4	38	1	1	2	2	2	2	2	0
204	204	2	8.03	2019-01-26	6	0	2	1	2	1	1	P-1424011	1	3	03:00:00	3	1	1	3	3	20000	3	27	1	5	35	9	2	0	1	2	1	1	2	1	2		1	2	8	37	1	2	2	2	2	2	2	0
205	205	2	4.83	2019-01-26	19	0	2	1	2	1	1	P-1424663	8	3	03:00:00	7	2	2	7	3	20000	3	20	2	9	22	9	2	0	3	1	2	1	1	2	2		4	2	3	38	1	1	2	1	2	2	2	0
206	206	1	17	2019-01-29	7	1	2	2	1	1	1	P-1425322	1	1	00:30:00	3	1	1	3	3	10000	1	26	1	8	32	7	1	1	1	2	2	1	2	2	2		3	2	4	39	1	1	2	3	2	2	2	0
207	207	1	12.03	2019-01-29	5	1	2	2	1	2	1	P-1425746	1	3	07:00:00	5	1	1	5	3	15000	3	30	1	8	40	9	1	1	3	1	2	2	1	2	2		3	2	4	39	1	1	2	2	2	2	2	0
208	208	2	7.2	2019-02-03	6	1	2	1	1	2	2	P-1429039	1	3	04:00:00	4	1	3	2	2	9000	3	23	3	5	35	5	1	1	3	2	1	2	1	1	2		1	1	8	36	2	2	2	2	2	2	2	0
209	209	2	11.1	2019-02-04	4	1	2	1	2	1	2	P-1429289	1	3	03:30:00	3	1	1	3	3	25000	3	25	3	5	27	5	2	0	1	2	1	1	1	1	2		2	2	5	38	1	1	2	3	2	2	2	0
210	210	1	4.6	2019-02-04	3	1	2	2	1	1	2	P-1429571	1	2	02:30:00	6	1	2	4	2	9500	4	18	3	8	25	7	2	0	1	1	1	2	1	1	1		3	2	4	37	1	1	2	3	2	2	2	0
211	211	1	3.33	2019-02-07	7	0	2	2	1	2	1	P-1431080	1	1	02:00:00	6	3	1	6	2	10000	4	24	3	8	30	9	2	0	1	2	2	1	1	1	1		4	1	3	38	1	1	2	2	2	2	2	0
212	212	2	6.03	2019-02-10	6	1	2	2	2	1	1	P-1432136	1	3	04:00:00	5	2	3	3	3	12000	3	21	3	8	24	5	2	0	3	2	2	2	2	1	2		1	2	8	38	1	2	2	3	2	2	2	0
213	213	1	4.43	2019-02-12	5	1	2	2	1	2	1	P-1433517	1	2	03:00:00	5	2	1	4	3	14000	3	28	1	5	36	4	1	1	1	2	2	2	1	2	2		3	2	4	39	1	1	2	2	2	2	2	0
214	214	2	5.66	2019-02-12	6	1	2	2	1	2	1	P-1433769	1	3	03:00:00	3	1	2	3	3	14000	3	20	3	8	29	5	2	0	1	2	2	2	1	2	2		3	2	4	36	2	1	2	2	2	2	2	0
215	215	1	9	2019-02-16	4	1	2	2	1	2	2	P-1435671	1	3	03:00:00	6	1	3	3	2	8000	3	18	3	8	28	9	2	0	3	1	1	1	1	1	2		1	2	8	39	1	2	1	3	2	2	2	0
216	216	2	6.13	2019-02-18	1	0	2	2	1	2	2	P-1436449	1	1	01:00:00	4	1	1	4	3	9000	4	19	3	8	30	5	2	0	3	2	2	1	2	2	2		3	2	4	37	1	2	2	2	2	2	2	0
217	217	1	4.5	2019-02-20	4	1	1	1	1	2	2	P-1437329	1	1	02:00:00	3	1	1	3	2	7500	2	20	2	8	26	5	2	0	1	2	1	2	2	1	2		4	2	3	39	1	1	2	2	1	2	2	0
218	218	1	15	2019-02-23	2	1	2	2	1	1	2	P-1438945	1	1	01:00:00	5	2	1	5	3	8000	1	25	1	8	28	4	2	0	1	2	2	2	1	2	2		3	2	4	39	1	1	2	3	2	2	2	0
219	219	2	15	2019-02-24	5	1	2	2	1	2	1	P-1438791	1	1	00:30:00	3	1	1	3	3	20000	2	20	3	8	30	9	1	1	1	2	1	1	2	1	2		1	2	8	39	1	2	2	2	2	2	2	0
220	220	2	11.6	2019-02-25	4	1	2	2	1	2	1	P-1439979	1	3	02:30:00	8	2	5	3	3	20000	3	21	4	8	31	9	2	0	3	2	1	2	2	2	2		1	2	8	37	1	2	2	2	2	2	2	0
221	221	2	3	2019-02-26	3	0	1	1	1	2	2	P-1440295	1	3	04:00:00	8	2	2	4	3	22000	3	19	2	8	19	5	2	0	1	2	1	2	2	2	2		3	2	4	37	1	2	2	1	2	2	2	0
222	222	1	2.43	2019-02-27	5	1	2	2	1	2	1	P-1440755	1	3	06:00:00	8	4	3	4	2	20000	3	24	3	8	35	5	1	2	1	2	2	2	1	2	1		1	1	8	35	2	2	1	1	2	2	2	0
223	223	2	4	2019-02-28	9	1	2	1	2	2	1	P-1441047	1	1	01:00:00	6	2	1	6	3	15000	1	22	1	8	22	8	1	2	1	2	2	2	1	2	2		3	2	4	39	1	1	2	1	2	2	2	0
224	224	1	16	2019-03-04	3	1	2	2	1	2	1	P-1442917	1	1	03:00:00	4	1	1	4	2	12000	2	23	2	8	27	5	2	0	1	2	2	2	1	2	2		1	2	8	39	1	1	2	3	2	2	2	0
225	225	1	7	2019-03-06	6	1	2	2	1	1	1	P-1443439	1	1	01:30:00	4	1	1	4	3	11000	4	19	3	8	24	9	1	1	1	2	1	2	2	1	2		3	2	4	39	1	2	1	3	2	2	2	0
226	226	2	6	2019-03-09	5	1	2	2	1	2	1	P-1445153	1	1	01:30:00	6	1	6	3	2	40000	2	27	3	8	35	9	1	1	1	1	2	2	1	2	2		1	2	8	38	1	2	2	2	2	2	1	15
227	227	2	19	2019-03-09	5	1	2	2	1	2	1	P-1445009	1	1	02:00:00	3	1	1	3	3	14000	1	26	1	8	38	9	1	1	1	2	2	1	2	2	2		1	2	8	37	1	2	2	2	2	1	2	0
228	228	1	4.6	2019-03-13	5	1	2	2	1	2	1	P-1446677	1	1	01:00:00	5	2	3	5	2	15000	4	31	2	8	35	9	1	1	1	2	1	2	2	1	2		4	2	3	36	2	2	2	2	2	2	2	0
229	229	1	5	2019-03-14	4	1	2	2	1	2	1	P-1446931	1	3	03:00:00	4	1	2	2	2	60000	3	20	3	8	26	9	1	1	3	2	1	2	2	2	2		1	2	8	38	1	1	2	2	2	2	2	0
230	230	2	12	2019-03-17	3	1	1	2	1	2	1	P-1448734	1	1	01:00:00	6	2	6	4	2	50000	2	23	3	8	35	9	1	1	1	2	2	1	1	2	1		3	2	4	38	1	2	2	2	2	2	2	0
231	231	1	4	2019-03-19	2	1	2	2	1	2	1	P-1449846	1	1	01:30:00	8	1	2	6	3	15000	1	40	2	8	45	8	1	1	3	2	2	2	1	1	2		1	2	8	39	1	1	2	3	2	2	2	0
232	232	2	10	2019-03-20	7	0	2	2	1	2	1	P-1450253	1	1	02:00:00	3	1	1	3	3	12000	2	19	3	8	24	5	1	1	1	1	1	1	2	1	2		2	2	5	39	1	2	2	3	2	2	2	0
233	233	2	36	2019-03-24	2	1	1	2	2	2	1	P-1452681	8	1	00:15:00	4	1	2	2	3	10000	1	17	2	9	25	9	1	1	1	1	2	1	1	2	2		3	2	4	38	1	2	2	2	2	2	2	0
234	234	1	21	2019-03-25	2	1	2	2	1	2	1	P-1453043	1	1	00:20:00	5	1	2	4	3	12000	1	28	3	9	30	9	1	2	1	1	2	1	1	2	2		4	2	3	34	2	2	1	1	1	2	2	0
235	235	2	19.43	2019-03-25	10	0	1	2	2	2	1	P-1452767	1	1	02:00:00	4	1	1	4	3	15000	1	25	2	8	30	8	1	1	1	2	1	2	2	2	2		3	2	4	38	1	1	2	2	2	2	1	30
236	236	1	5.73	2019-03-29	3	1	2	2	1	2	1	P-1454571	1	2	03:00:00	4	1	2	3	3	30000	3	30	3	8	40	9	1	1	1	2	1	2	2	2	2		3	2	4	38	1	2	2	2	2	2	2	0
237	237	2	48.53	2019-04-01	6	1	2	2	1	2	2	P-1456200	1	1	03:00:00	5	1	1	5	3	10000	1	40	2	8	50	8	1	1	1	2	1	2	2	2	2		4	2	3	39	1	1	2	1	2	2	1	2
238	238	2	8	2019-04-01	3	1	2	2	1	2	1	P-1456442	1	1	03:00:00	5	1	3	3	2	25000	4	28	3	8	30	9	1	1	1	2	1	2	2	2	2		1	1	8	39	1	1	2	2	2	2	1	6
239	239	1	10.06	2019-04-01	29	0	2	2	1	2	2	P-1456308	8	1	01:30:00	7	2	1	7	3	10000	1	20	2	5	25	9	1	2	3	1	1	1	1	1	2		1	2	8	39	1	1	2	2	2	2	2	0
240	240	1	6.66	2019-04-02	4	1	2	2	1	2	1	P-1458010	1	2	01:30:00	6	1	2	3	3	15000	2	25	1	8	32	8	2	0	3	1	2	2	1	2	2		1	1	8	38	1	2	1	2	2	2	2	0
241	241	1	16	2019-04-03	3	1	2	2	1	2	1	P-1457904	8	3	02:30:00	10	3	5	4	3	15000	3	30	3	8	38	9	1	2	3	1	2	1	1	2	2		3	1	4	38	1	1	2	1	2	2	2	0
242	242	2	4	2019-04-07	5	1	2	2	1	2	1	P-1461667	1	1	00:30:00	4	1	2	4	2	15000	4	26	3	8	28	9	2	0	1	1	2	2	1	2	2		1	2	8	38	1	1	2	2	2	2	2	0
243	243	2	6.6	2019-04-07	3	1	2	2	1	2	1	P-1461025	1	1	01:00:00	7	2	3	3	3	7000	2	18	2	8	24	9	1	2	1	2	1	2	2	1	2		4	1	3	39	1	2	2	2	2	2	2	0
244	244	1	17	2019-04-11	7	1	1	2	2	2	2	P-1464447	1	3	04:00:00	5	1	2	3	3	9000	3	27	2	8	31	5	1	1	3	2	1	2	2	2	2		3	2	4	38	1	1	2	1	2	2	1	2
245	245	2	24	2019-04-11	3	1	2	2	1	2	2	P-1464762	1	3	04:00:00	5	1	2	3	3	10000	3	21	3	8	35	9	1	2	3	1	1	2	1	1	1		3	1	4	39	1	1	2	3	2	2	2	0
246	246	1	7	2019-04-10	11	1	2	2	1	2	2	P-1464300	1	3	04:00:00	10	1	4	4	2	24500	3	19	3	8	29	4	1	1	1	2	2	2	1	2	2		3	1	4	38	1	2	2	2	2	2	2	0
247	247	2	12	2019-04-12	5	1	2	2	1	2	2	P-1465119	1	1	01:00:00	3	1	1	3	3	15000	1	22	1	8	30	8	1	1	1	2	2	1	1	2	2		4	2	3	39	1	1	2	2	2	2	1	7
248	248	1	30	2019-04-13	3	1	2	2	1	1	2	P-1466601	1	3	02:00:00	5	1	2	3	3	13000	3	25	3	5	30	9	2	0	3	2	2	1	1	2	2		3	2	3	38	1	1	2	3	2	2	2	0
249	249	1	34	2019-04-14	3	1	2	2	1	2	1	P-1467366	1	1	01:30:00	3	1	1	3	3	20000	1	25	3	8	29	9	2	0	1	1	2	1	1	2	2		1	2	8	38	1	1	2	2	2	2	2	0
250	250	2	15.63	2019-04-14	9	1	1	1	1	1	1	P-1467766	1	3	02:30:00	7	2	3	4	3	12000	3	24	3	8	28	4	1	1	3	1	2	1	1	2	2		1	2	8	39	1	2	2	1	2	2	2	0
251	251	1	5.53	2019-04-17	4	1	1	2	2	1	1	P-1469839	8	3	03:00:00	2	1	1	2	3	0	3	25	1	5	30	9	2	0	3	2	1	1	1	1	2		4	2	3	38	1	1	2	3	1	1	1	5
252	252	2	14	2019-04-21	5	1	1	2	2	2	1	P-1473728	1	3	03:00:00	8	2	2	5	3	5000	3	30	1	9	38	9	2	0	3	1	1	1	1	1	2		3	2	4	38	1	1	2	3	2	2	2	0
253	253	2	8.46	2019-04-22	5	1	2	2	1	2	1	P-1474328	1	3	02:00:00	3	1	2	3	2	15000	4	19	3	8	22	5	2	0	1	1	2	2	1	2	2		1	2	8	34	2	2	2	1	2	2	2	0
254	254	2	3.23	2019-04-25	3	1	1	1	1	2	1	P-1475741	1	1	02:30:00	6	1	1	6	2	10000	2	30	2	1	50	4	1	1	1	2	1	1	2	1	2		1	1	3	38	1	1	2	1	1	1	1	15
255	255	1	5.26	2019-04-29	2	1	2	2	1	1	1	P-1479323	1	1	02:03:00	4	1	2	4	2	15000	4	25	3	8	32	9	1	1	1	2	1	1	1	2	2		1	2	8	38	1	1	2	3	2	2	2	0
256	256	1	24.13	2019-04-30	8	0	2	2	1	2	1	P-1480667	1	3	04:00:00	5	1	2	3	3	6000	3	19	2	8	23	9	1	2	3	1	1	1	1	1	1		1	2	3	39	1	1	2	3	2	2	1	7
257	257	2	18.3	2019-05-01	2	1	2	2	2	1	1	P-1481351	1	1	00:15:00	5	2	3	3	2	50000	2	29	4	3	29	9	2	0	1	2	2	2	1	2	2		4	2	3	38	1	2	2	2	2	2	2	0
258	258	1	2.76	2019-05-01	7	1	1	1	2	2	1	P-1481592	1	3	03:00:00	4	2	1	4	3	10000	3	24	2	5	28	1	1	1	3	2	1	1	2	2	2		3	1	4	38	1	2	2	3	2	2	2	0
259	259	1	4.93	2019-05-02	5	1	2	2	1	2	2	P-1481705	1	1	02:00:00	6	1	3	3	2	13000	4	19	2	8	23	9	1	2	1	2	2	1	1	2	2		3	2	4	39	1	2	2	2	2	2	2	0
260	260	2	4	2019-05-03	6	1	2	2	1	2	1	P-1480830	1	1	02:00:00	4	1	1	4	3	6000	1	30	2	8	40	8	1	1	1	1	2	1	1	2	2		2	2	5	38	1	1	2	3	2	2	2	0
261	261	2	6.56	2019-05-07	5	1	2	1	1	2	2	P-1484843	1	3	08:00:00	10	2	4	3	3	10000	3	24	3	8	28	5	1	3	3	1	2	2	1	2	2		1	2	8	38	1	2	2	2	2	2	1	5
262	262	2	10.03	2019-05-08	1	0	2	2	1	2	1	P-1485396	1	3	02:03:00	6	1	2	3	3	22000	3	25	1	5	30	9	2	0	3	1	2	2	1	2	2		3	2	4	38	1	1	2	2	2	2	2	0
263	263	1	4.53	2019-05-12	12	1	2	2	1	2	1	P-1488081	1	1	00:45:00	11	2	4	3	2	50000	2	20	3	8	24	9	1	2	1	1	2	2	1	2	2		3	1	4	37	1	1	2	2	2	2	1	5
264	264	1	6.6	2019-05-13	5	0	2	2	1	2	1	P-1488515	1	1	02:00:00	7	1	4	3	2	40000	2	22	2	8	26	9	1	4	1	2	2	1	2	2	2		1	2	8	38	1	2	2	2	2	2	2	0
265	265	2	5.7	2019-05-17	4	1	1	1	2	2	1	P-1491020	1	1	01:00:00	7	2	2	5	3	20000	1	22	2	8	26	9	1	3	1	2	2	2	1	2	2		1	2	8	36	2	2	2	1	2	2	1	7
266	266	2	4.43	2019-05-19	3	1	2	1	1	2	2	P-1491805	1	3	03:00:00	5	1	3	3	2	20000	4	19	3	8	25	1	1	2	1	2	1	2	2	2	2		3	1	4	38	1	2	2	1	2	2	2	0
267	267	1	8.1	2019-05-20	2	1	2	2	1	2	1	P-1491837	1	1	00:40:00	4	1	1	4	3	25000	1	29	3	9	31	9	1	1	1	2	1	1	2	2	2		3	2	4	39	1	1	2	3	2	2	2	0
268	268	1	8.73	2019-05-21	4	1	2	2	1	2	2	P-1492923	1	1	04:00:00	3	1	1	3	3	10000	1	20	3	8	24	9	2	0	1	2	2	1	2	2	2		3	2	4	37	1	1	2	3	2	2	2	0
269	269	1	36.06	2019-05-22	3	1	2	2	1	2	2	P-1492204	1	1	01:00:00	6	2	1	6	3	20000	1	30	1	9	40	8	2	0	1	2	2	1	2	2	2		3	2	4	39	1	1	2	2	2	2	2	0
270	270	2	3.36	2019-05-23	4	1	2	2	1	2	1	P-1493763	1	3	02:00:00	5	1	1	5	3	18000	1	35	2	5	45	5	1	1	1	1	2	2	1	2	2		1	2	8	37	1	1	2	1	2	2	2	0
271	271	1	11	2019-05-27	2	1	2	2	1	2	1	P-1495209	1	2	03:00:00	3	1	1	3	3	10000	1	19	2	8	24	8	1	1	1	1	2	2	1	2	2		1	2	8	38	1	2	2	2	1	1	2	0
272	272	2	6.5	2019-05-27	10	1	2	2	1	2	2	P-1495569	8	1	01:30:00	9	1	3	4	3	12000	1	22	3	8	22	4	2	0	3	2	2	1	2	2	2		3	2	4	38	1	2	2	3	2	2	2	0
273	273	2	6.6	2019-05-28	9	1	2	2	1	1	2	P-1496093	1	1	03:00:00	9	2	1	9	2	25000	2	40	1	8	50	9	2	0	1	2	2	2	1	2	2		3	2	4	39	1	2	2	1	2	2	2	0
274	274	1	10	2019-05-28	19	1	2	2	2	1	1	P-1496182	8	3	03:00:00	5	1	2	3	3	20000	3	23	3	8	25	5	1	1	3	2	1	2	2	2	2		1	1	1	38	1	2	2	2	2	2	2	0
275	275	2	3.53	2019-05-30	3	0	1	2	1	2	2	P-1496721	1	1	02:00:00	3	1	1	3	3	15000	1	20	2	8	28	9	1	1	1	2	1	2	2	1	2		1	2	8	38	1	2	2	2	2	2	2	0
276	276	1	5	2019-05-31	6	1	2	2	1	2	2	P-1495574	1	1	02:00:00	4	2	1	4	2	12000	4	22	2	8	28	9	2	0	1	2	1	2	2	1	2		3	2	4	38	1	1	2	2	2	2	2	0
277	277	2	9	2019-05-31	6	0	2	2	1	2	2	P-1497299	1	3	04:00:00	4	1	3	3	3	20000	3	35	2	8	45	9	1	1	3	2	1	1	1	2	2		3	2	4	38	1	1	2	1	2	2	1	0
278	278	2	9.83	2019-06-13	10	1	2	2	1	2	1	P-1500808	1	1	01:00:00	5	1	1	5	3	15000	1	27	1	8	30	4	1	1	1	1	1	1	1	1	1		3	2	4	39	1	1	2	1	2	2	2	0
279	279	1	7.23	2019-06-17	4	1	1	1	1	2	2	P-1502408	1	3	02:00:00	6	1	2	3	3	20000	3	40	1	5	50	6	2	0	3	1	1	1	1	2	2		4	2	3	38	1	1	2	2	2	2	2	0
280	280	1	4	2019-06-18	7	1	2	2	1	2	1	P-1502159	1	2	04:30:00	4	1	1	4	3	10000	1	30	1	8	32	7	1	1	1	2	1	2	2	2	2		4	2	3	39	1	1	2	1	2	2	2	0
281	281	2	8.43	2019-06-21	4	1	2	2	1	2	2	P-1503190	1	3	02:00:00	4	2	3	4	2	35000	4	20	3	8	32	9	2	0	1	2	1	2	2	1	2		3	1	4	39	1	1	2	2	2	2	2	0
282	282	2	7.33	2019-06-23	4	1	2	2	1	2	1	P-1504510	8	1	01:00:00	7	1	4	3	2	20000	4	19	3	8	22	1	2	0	1	2	1	1	1	2	2		1	2	8	38	1	2	2	2	2	2	2	0
283	283	1	10.7	2019-06-29	6	1	2	2	2	1	1	P-1505467	1	1	03:00:00	4	1	1	4	3	7000	1	30	1	8	35	9	1	1	1	2	1	1	2	2	2		1	1	8	38	1	1	2	1	2	2	2	0
284	284	1	36	2019-06-29	12	1	2	2	2	1	1	P-1506791	8	1	02:00:00	4	1	1	4	3	7000	1	26	2	5	32	9	2	0	1	2	2	1	2	2	2		3	2	4	38	1	1	2	1	2	2	2	0
285	285	1	7.86	2019-07-01	4	1	2	2	1	2	1	P-1506937	1	1	02:00:00	6	1	2	4	3	25000	1	38	2	8	45	9	1	1	1	2	1	1	2	2	2		1	2	8	38	1	2	2	2	2	2	2	0
286	286	2	11.86	2019-07-02	6	1	2	2	1	1	1	P-1507620	1	1	02:00:00	5	1	5	2	2	30000	2	28	4	8	30	2	1	1	1	2	1	1	1	1	2		2	2	1	38	1	2	1	3	2	2	1	5
287	287	1	6.93	2019-07-04	4	1	2	1	1	2	1	P-1508828	1	3	02:30:00	4	1	1	4	2	10000	3	20	2	8	30	4	1	1	3	2	2	1	1	2	1		3	2	1	38	1	1	2	2	2	2	2	0
288	288	2	4.36	2019-07-06	5	1	2	2	1	2	1	P-1509277	5	3	02:00:00	9	2	3	3	3	50000	3	19	3	1	21	2	1	1	3	2	1	2	2	2	2		3	2	1	37	1	1	2	2	2	2	2	0
289	289	1	6.6	2019-07-07	2	1	2	2	1	2	2	P-1509827	1	3	00:30:00	8	1	5	3	3	30000	3	20	2	8	23	9	1	1	3	2	1	1	2	2	2		3	2	4	39	1	2	2	3	1	1	2	0
290	290	1	5.83	2019-07-08	3	1	2	2	1	2	1	P-1509894	1	3	01:30:00	7	1	3	3	3	40000	3	25	2	8	30	9	1	4	3	1	2	2	1	2	2		1	2	8	39	1	2	2	3	2	2	1	3
291	291	2	10.1	2019-07-10	6	1	2	2	1	2	2	P-1511240	1	1	01:30:00	3	1	1	3	1	5000	2	32	3	9	58	9	1	1	1	2	2	1	2	2	2		4	2	2	38	1	1	2	1	2	2	2	0
292	292	2	12.56	2019-07-10	5	1	2	2	1	2	1	P-1511265	1	2	00:20:00	6	2	1	6	2	12000	1	29	2	4	38	5	2	0	1	2	2	2	1	2	2		3	2	4	37	1	1	2	1	2	2	2	0
293	293	2	3.46	2019-07-20	4	1	2	2	1	2	1	P-1514837	1	1	02:30:00	4	1	1	4	2	9000	1	20	2	9	25	8	1	1	1	1	2	1	1	2	2		3	2	4	38	1	1	2	1	2	2	2	0
294	294	1	14.93	2019-07-29	5	1	2	2	1	2	1	P-1520567	1	1	02:00:00	3	1	1	3	3	10000	1	22	2	8	25	4	2	0	1	1	1	2	1	2	2		1	2	8	38	1	2	2	2	2	2	2	0
295	295	1	7.13	2019-07-31	5	1	2	2	1	2	1	P-1521222	1	3	06:00:00	6	2	1	6	3	20000	3	32	2	8	35	7	1	1	1	2	1	2	2	2	2		3	2	4	38	1	1	2	3	2	2	2	0
296	296	2	4.96	2019-08-01	5	1	2	2	1	1	1	P-1522459	1	3	09:00:00	4	1	1	4	3	25000	3	23	2	8	30	9	2	0	3	2	1	1	1	2	1		4	2	1	39	1	1	2	1	2	2	2	0
297	297	1	3.03	2019-08-05	8	1	2	2	1	2	1	P-1523908	1	3	16:00:00	5	2	2	5	3	12000	3	30	3	8	40	9	1	1	3	2	1	2	2	2	2		3	2	4	38	1	1	2	1	1	1	2	0
298	298	2	12	2019-08-05	3	1	2	2	1	2	1	P-1522494	1	1	02:00:00	4	1	1	4	3	12000	1	26	3	8	30	9	1	1	1	1	2	1	1	2	2		3	2	4	39	1	1	2	3	2	2	2	0
299	299	2	2.9	2019-08-05	1	0	1	2	1	1	1	P-1524574	1	1	02:30:00	8	1	4	3	1	50000	4	19	3	8	25	9	1	1	1	2	1	2	1	1	2		1	1	8	36	2	2	2	2	2	2	2	0
300	300	1	9.9	2019-09-08	4	1	2	2	1	2	1	P-1538658	1	1	01:00:00	5	1	2	5	2	12000	4	27	3	8	37	9	2	0	1	1	2	1	1	2	2		1	2	8	38	1	2	2	1	2	2	1	8
301	301	2	4.73	2019-09-09	8	1	1	2	1	2	2	P-1539945	1	3	05:00:00	4	2	1	4	3	3000	3	23	2	8	35	9	1	1	3	2	1	2	2	2	2		3	2	4	39	1	1	2	3	2	2	2	0
302	302	1	3.23	2019-09-15	5	1	2	2	1	2	2	P-1543300	1	3	01:20:00	5	1	1	5	3	15000	2	33	2	8	36	9	1	1	1	2	2	2	1	2	2		3	2	4	35	2	2	2	1	1	2	2	0
303	303	2	4	2019-09-18	1	0	1	1	1	2	2	P-1545403	1	1	01:00:00	7	3	2	6	2	15000	2	25	1	8	25	8	1	1	3	2	1	1	1	1	2		3	2	4	38	1	2	2	1	2	2	2	0
304	304	1	30	2019-10-02	7	1	1	2	2	1	1	P-1553169	1	3	02:00:00	6	1	2	4	3	30000	1	30	2	8	35	5	1	2	1	1	2	2	1	2	2		3	2	4	38	1	1	2	1	2	2	2	0
305	305	1	2.23	2019-10-05	3	1	2	1	1	2	1	P-1555216	1	3	02:30:00	3	1	1	3	2	12000	4	19	3	8	25	5	1	1	1	2	1	2	2	2	2		4	1	8	37	1	2	2	1	2	2	2	0
306	306	2	4	2019-10-09	3	1	2	2	1	2	1	P-1558092	1	1	02:30:00	3	1	1	3	2	10000	4	21	3	8	26	5	2	0	1	2	1	1	1	1	2		1	2	8	38	1	1	2	1	2	2	1	7
307	307	1	5.63	2019-10-10	8	1	1	2	2	2	1	P-1558890	1	3	02:00:00	4	1	1	4	3	15000	2	23	2	8	23	9	1	1	3	2	2	1	2	2	2		1	2	8	38	1	1	2	1	2	2	1	4
308	308	2	16.2	2019-10-21	7	1	2	2	1	2	2	P-1564565	1	2	03:50:00	3	1	1	3	2	12000	4	26	2	8	30	9	1	1	1	1	2	1	1	2	2		3	2	4	38	1	1	2	2	2	2	2	0
[truncated: 118 more columns]
