# Supplementary material for: Derivation and validation of a clinical prediction model for risk-stratification of children hospitalized with severe pneumonia in Bangladesh
Source: PLOS Glob Public Health. 2023 Aug 1;3(8):e0002216. doi: 10.1371/journal.pgph.0002216 (PMC10393146; doi:10.1371/journal.pgph.0002216)
Supplement: S2 Data — (XLSX) [file pgph.0002216.s003.xlsx]

## Sheet: S2_Data
	DOA	residence_pt	age_months	sex_pt	gestational_age	father_age	mother_age	education_father	education_mother	occupation_father	occupation_mother	family_TB	family_RTI	past_pneumonia	past_TB	past_asthma	breast_feeding	duration_breast_feeding	exclusive_breast_feeding	no_room	no_adults	no_children	cook_bedroom	bed_sleeping	monthly_income	smoking	caregiver_live	no_siblings	birth_order	under5_children	bcg	penta1	pcv1	penta2	pcv2	penta3	pcv3	ipv	opv4	mr	measles2	first_symptom	time_first_symptom	consult_whom	consult_first	delay	antibiotics_use	antibiotic_name	diarrhoea_admission
1	2016-01-29	3	5	1	39	30	20	4	4	14	1	2	2	3	2	2	1	5	2	2	2	0	2	4	30000	2	4	0	1	0	1	1	1	1	1	1	1	1	9	9	9	5	6	1	1	2	1	4	1
2	2016-01-31	1	4	2	40	36	29	4	1	4	1	2	2	1	2	2	2	0	2	1	1	3	2	4	12000	2	2	3	4	2	1	1	1	1	1	1	1	1	9	9	9	2	6	5	3	2	1	6	2
3	2016-01-31	3	16	1	39	35	27	5	4	6	1	2	2	2	2	2	1	15	2	2	1	1	2	4	18000	1	4	1	2	0	1	1	9	1	9	1	9	9	1	1	1	5	6	5	3	2	1	8	1
4	2016-02-03	1	10	1	39	25	20	3	3	6	1	2	1	1	2	2	1	7	2	1	2	0	2	4	10000	2	2	0	1	0	1	1	1	1	1	1	1	1	9	9	9	2	4	5	2	2	1	8	1
5	2016-02-06	1	18	2	40	25	21	4	4	15	1	2	2	1	2	2	1	18	1	1	2	0	2	4	6000	1	2	0	1	0	1	1	1	1	1	1	1	1	1	1	2	3	6	1	3	2	1	2	2
6	2016-02-06	3	8	1	40	32	27	4	6	6	1	2	2	4	2	2	2	0	2	2	2	1	2	4	6000	2	4	1	2	0	1	1	1	1	1	1	1	1	9	9	9	2	7	2	2	4	2	0	2
7	2016-02-07	3	7	1	40	30	24	3	4	8	1	2	2	2	2	2	1	7	2	2	2	0	2	4	15000	2	4	0	1	0	1	1	1	1	1	1	2	2	9	9	9	5	5	1	2	2	1	5	1
8	2016-02-09	1	13	1	40	28	20	3	3	4	1	2	2	2	2	2	1	13	1	1	2	0	2	4	12000	2	2	0	1	0	1	1	1	1	1	1	1	1	1	1	9	5	4	5	1	2	1	2	1
9	2016-02-09	1	5	1	39	25	22	3	1	6	1	2	2	2	2	2	1	6	2	1	2	0	2	4	8000	2	2	1	2	1	2	2	2	2	2	2	2	2	9	9	9	5	5	1	1	2	1	2	1
10	2016-02-11	2	20	1	37	24	20	2	4	6	4	2	2	2	2	2	1	10	2	2	2	0	2	4	12300	1	2	0	1	0	1	1	9	1	9	1	9	9	1	1	1	3	6	1	2	2	2	0	1
11	2016-02-13	1	5	2	40	24	20	1	3	9	1	2	2	1	2	2	1	7	1	1	2	1	2	4	6000	2	1	2	3	0	1	1	1	2	2	2	2	2	2	9	9	2	4	8	1	2	2	0	2
12	2016-02-13	1	7	2	36	27	20	4	5	8	1	2	2	1	2	2	2	2	2	1	2	0	2	4	15000	2	2	1	2	1	1	1	1	1	1	1	1	1	9	9	9	2	6	2	3	4	2	0	2
13	2016-02-14	1	6	2	39	35	33	3	1	9	9	2	2	1	2	2	9	9	9	1	2	2	2	4	4500	2	1	2	3	1	1	1	1	1	1	1	1	1	9	9	9	2	7	5	2	2	3	0	2
14	2016-02-16	3	12	2	40	45	35	1	3	11	1	2	2	1	2	2	1	12	2	2	2	0	2	4	7000	1	4	3	4	0	1	1	1	1	1	1	1	1	1	1	9	2	4	5	2	2	1	2	2
15	2016-02-20	3	11	1	35	27	19	6	5	4	1	2	2	2	2	2	1	11	1	3	2	0	2	4	25000	1	3	0	1	0	1	1	1	1	1	1	1	1	1	1	9	5	7	1	3	2	1	3	1
16	2016-02-20	1	16	1	40	29	21	4	4	8	1	2	2	3	2	2	2	0	2	1	2	0	2	4	10000	2	2	0	1	0	1	1	1	1	1	1	1	1	1	1	1	2	7	1	3	2	2	0	1
17	2016-02-21	3	3	1	40	35	27	4	5	6	1	2	1	1	2	2	1	3	1	1	2	0	2	4	7000	2	2	1	2	1	2	2	2	2	2	9	9	9	9	9	9	2	5	5	1	2	2	0	1
18	2016-02-22	1	3	1	40	24	20	1	1	9	1	2	2	1	2	2	1	3	1	1	2	1	2	4	6000	2	1	1	2	1	1	1	1	1	1	1	9	9	9	9	9	2	3	8	2	5	2	0	2
19	2016-02-26	3	19	2	39	27	22	6	4	14	1	2	2	1	2	2	1	19	2	5	1	0	2	4	5000	1	2	0	1	0	1	1	9	1	9	1	9	9	1	1	1	5	3	8	1	2	2	0	1
20	2016-03-01	1	5	1	41	27	24	1	1	2	3	2	2	1	2	2	2	0	2	1	2	0	2	4	5000	2	1	0	1	0	1	1	1	1	1	1	1	1	9	9	9	2	3	8	2	5	2	0	2
21	2016-03-04	1	11	1	39	23	16	4	1	6	1	2	1	3	2	2	1	11	2	1	2	0	2	4	9000	2	2	0	1	0	1	1	1	1	1	1	1	1	1	1	9	2	9	1	3	2	1	1	1
22	2016-03-04	1	32	1	40	27	22	1	5	9	1	2	2	1	2	2	1	18	1	1	2	0	2	4	12000	1	2	0	1	0	1	1	9	1	9	1	9	9	9	9	9	3	15	1	4	2	1	2	1
23	2016-03-05	3	3	2	39	40	30	4	3	5	1	2	2	1	2	2	2	0	2	1	2	1	2	4	12000	2	4	2	3	0	1	1	1	2	2	9	9	9	9	9	9	2	15	1	8	2	1	5	1
24	2016-03-06	3	3	2	40	34	26	4	4	8	1	2	2	1	2	2	1	1	2	1	2	0	2	4	8000	1	2	1	2	0	1	1	1	2	2	9	9	9	9	9	9	2	5	5	2	2	1	6	1
25	2016-03-06	3	4	1	40	35	29	6	4	5	1	2	2	1	2	2	1	3	2	1	2	0	2	4	20000	1	2	0	1	0	1	1	1	1	1	9	9	9	9	9	9	5	5	8	3	2	2	0	1
26	2016-03-06	3	4	1	40	35	19	4	4	3	1	2	2	1	2	2	1	2	2	2	2	0	2	4	10000	1	2	0	1	0	1	2	2	2	2	9	9	9	9	9	9	2	5	5	3	2	1	3	1
27	2016-03-07	3	3	1	40	25	20	3	3	5	1	2	2	1	2	2	1	3	1	2	2	0	2	4	12000	1	4	0	1	0	2	2	2	9	9	9	9	9	9	9	9	2	7	8	1	2	2	0	1
28	2016-03-10	1	7	2	40	26	22	4	3	9	1	2	2	1	2	2	1	7	2	1	2	0	2	4	9000	2	1	1	2	0	1	1	1	1	1	2	2	2	9	9	9	3	12	1	9	2	1	5	1
29	2016-03-10	2	6	1	38	35	22	4	4	2	1	2	2	1	2	2	2	0	2	4	1	2	2	4	8000	5	2	2	3	1	1	1	1	1	1	1	1	1	9	9	9	2	4	5	1	2	1	5	1
30	2016-03-10	1	4	1	35	45	30	1	1	4	1	2	2	1	2	2	2	0	2	1	2	1	2	4	20000	1	2	2	4	0	1	1	1	1	1	9	9	9	9	9	9	2	7	1	3	2	1	2	1
31	2016-03-11	3	7	1	35	35	27	3	3	11	1	2	2	2	2	2	1	7	2	2	2	1	2	4	8000	2	4	2	3	2	1	1	1	1	1	1	1	1	9	9	9	2	8	5	4	2	1	4	1
32	2016-03-11	3	6	1	36	27	25	4	3	13	1	2	1	1	2	2	2	0	2	1	1	1	2	4	7500	2	2	1	2	0	1	1	1	1	1	1	1	1	9	9	9	3	3	5	1	2	2	0	1
33	2016-03-11	1	12	1	40	24	19	3	1	8	1	2	2	1	2	2	1	12	1	1	2	0	2	4	15000	2	2	0	1	0	1	2	2	2	2	2	2	2	2	2	9	3	10	5	2	2	2	0	1
34	2016-03-11	3	6	1	40	27	21	4	4	2	1	2	2	1	2	2	2	0	2	3	1	1	2	4	25000	5	4	1	2	1	1	1	1	1	1	1	1	1	9	9	9	5	5	1	2	2	1	5	1
35	2016-03-12	3	13	1	39	30	25	3	1	4	1	1	1	1	2	2	1	11	2	1	1	2	2	4	10000	2	4	2	3	0	1	1	1	1	1	1	2	2	2	2	9	2	6	8	1	1	2	0	1
36	2016-03-15	1	4	2	40	20	16	1	4	9	1	2	2	1	2	2	1	4	1	1	2	0	2	4	9000	2	2	0	1	0	2	2	2	2	2	9	9	9	9	9	9	2	3	8	1	5	2	0	2
37	2016-03-16	1	8	1	40	25	21	3	4	4	1	2	2	2	2	2	1	8	2	3	2	0	2	4	10000	1	2	0	1	0	1	1	1	1	1	1	1	1	9	9	9	2	2	8	3	2	2	0	1
38	2016-03-18	1	5	1	41	25	21	4	4	5	8	2	2	2	2	2	2	0	2	1	2	0	2	4	8500	2	2	0	1	0	1	1	1	1	1	1	1	1	9	9	9	2	12	1	2	2	1	3	1
39	2016-03-19	3	4	2	40	30	25	1	1	8	1	2	1	1	2	2	2	0	2	1	2	1	2	4	15000	2	4	2	2	1	1	1	1	1	1	2	9	1	9	9	9	2	7	1	3	2	1	2	1
40	2016-03-19	3	5	1	39	25	22	4	5	11	1	2	2	1	2	2	2	0	2	2	2	0	2	4	12000	1	4	0	1	0	2	1	1	1	1	2	9	2	9	9	9	2	7	1	4	2	1	2	1
41	2016-03-20	3	8	1	35	30	25	4	4	11	1	2	2	4	2	2	1	8	1	2	2	1	2	4	8000	2	4	1	2	0	1	1	1	1	1	1	1	1	9	9	9	2	5	1	5	2	1	17	2
42	2016-03-20	1	4	2	40	33	30	3	3	2	1	2	2	1	2	2	1	4	2	1	2	0	2	4	12000	2	2	1	2	0	1	1	1	1	1	1	9	1	9	9	9	5	6	5	3	2	2	0	1
43	2016-03-22	1	4	2	40	22	18	4	3	19	1	2	2	1	2	2	1	3	2	1	2	0	2	4	7000	2	2	0	1	0	1	1	1	1	1	2	9	2	9	9	9	2	6	5	3	2	1	9	1
44	2016-03-26	2	38	2	40	40	33	1	3	2	1	2	2	3	2	2	1	10	2	1	2	0	2	4	7000	2	4	3	4	0	1	1	9	1	9	1	9	9	2	9	9	2	5	8	3	2	2	0	1
45	2016-03-28	3	16	1	39	35	32	4	3	13	1	2	1	2	2	2	1	16	1	2	1	2	2	4	8000	2	4	3	4	1	1	1	9	1	9	1	9	9	1	1	2	2	15	5	5	2	1	2	2
46	2016-03-28	3	13	1	40	30	19	3	4	10	1	2	1	1	2	2	2	0	2	1	2	0	2	4	7000	1	2	0	1	2	1	1	1	1	1	1	1	1	1	1	9	2	7	1	1	9	1	1	1
47	2016-03-29	1	27	2	40	50	38	1	1	9	1	2	2	3	2	2	1	27	1	1	2	1	2	4	9000	2	2	1	2	1	1	1	9	1	9	1	9	9	1	2	2	2	10	8	1	2	2	0	1
48	2016-03-29	1	6	1	39	28	21	1	3	5	1	2	2	1	2	2	1	6	2	1	2	0	2	4	10000	2	2	0	1	0	1	1	1	1	1	1	2	1	9	9	9	2	30	5	2	2	1	5	2
49	2016-03-31	2	6	1	38	40	32	5	5	4	1	2	2	1	2	2	2	0	2	2	1	0	2	4	25000	2	2	3	4	1	1	1	2	2	2	2	2	2	9	9	9	5	9	5	8	2	2	0	1
50	2016-04-01	3	9	2	40	33	32	3	1	8	1	2	2	1	2	2	1	9	1	2	2	0	2	4	7000	2	4	2	3	0	1	1	1	1	1	1	1	1	1	9	9	3	7	1	3	2	1	8	1
51	2016-04-04	3	5	2	38	28	24	4	4	5	2	2	1	2	2	2	2	0	2	2	2	0	2	4	15000	5	2	1	2	1	1	1	1	1	1	2	2	2	9	9	9	5	5	8	2	2	2	0	1
52	2016-04-06	3	15	1	40	31	22	4	4	5	1	2	1	3	2	2	1	15	1	3	2	0	2	4	10000	1	4	0	1	0	1	1	9	1	9	1	9	9	1	1	9	2	4	5	2	2	1	2	2
53	2016-04-09	1	6	1	39	50	35	3	1	2	1	2	2	1	2	2	1	6	2	1	1	0	2	4	10000	2	2	1	2	0	1	1	1	1	1	1	1	1	9	9	9	5	4	5	2	2	1	8	1
54	2016-04-12	2	3	2	36	25	20	3	3	8	1	2	2	1	2	2	1	3	2	3	2	0	2	4	10000	2	2	0	1	0	2	2	2	9	9	9	9	9	9	9	9	2	4	8	3	2	2	0	1
55	2016-04-15	3	3	2	39	25	21	6	5	4	1	2	2	1	2	2	2	0	2	2	2	1	2	4	6000	2	4	1	2	1	2	2	2	2	2	9	9	9	9	9	9	5	10	1	7	2	1	8	1
56	2016-04-16	3	7	2	38	28	23	4	1	2	1	2	2	1	2	2	2	0	2	2	1	1	2	4	7000	1	4	2	2	2	1	1	1	1	1	1	1	1	1	9	9	5	11	1	3	2	1	4	1
57	2016-04-17	1	26	2	39	40	25	1	1	25	1	2	2	2	2	2	2	0	2	1	2	1	1	4	6000	1	2	0	1	0	1	1	9	2	9	2	9	9	2	2	2	2	7	1	2	2	2	0	1
58	2016-04-20	1	5	1	39	45	32	1	3	9	1	2	2	1	2	2	1	5	2	2	2	0	2	4	5000	2	2	2	3	0	1	1	1	1	1	2	2	2	9	9	9	3	6	1	2	2	1	17	2
59	2016-04-21	1	5	2	39	40	32	5	3	8	11	2	2	1	2	2	2	0	2	3	2	0	2	4	18000	1	2	2	3	0	1	2	2	2	2	2	9	2	9	9	9	5	11	5	2	2	1	4	1
60	2016-04-22	1	17	1	39	32	30	3	3	9	6	2	2	1	2	2	1	17	2	1	2	1	2	4	9500	2	1	3	3	1	1	1	1	1	1	1	1	1	2	2	2	3	5	1	3	2	2	0	1
61	2016-04-22	1	17	1	39	32	30	3	3	9	6	2	2	2	2	2	1	17	2	1	2	1	2	4	9500	2	1	3	3	1	1	1	1	1	1	1	1	1	2	2	2	3	5	1	3	2	2	0	2
62	2016-04-22	1	4	1	40	35	28	3	3	8	1	2	2	1	2	2	1	4	2	1	2	0	2	4	8000	2	2	2	3	0	2	2	2	2	2	2	2	9	9	9	9	2	7	5	2	2	2	0	1
63	2016-04-23	1	7	1	40	40	35	3	3	8	1	2	2	4	2	2	1	4	2	1	1	1	2	4	7000	2	1	3	4	1	1	1	1	1	1	2	2	2	9	9	9	2	7	5	4	2	2	0	1
64	2016-04-23	1	12	1	40	40	35	4	3	4	2	2	2	2	2	2	1	12	1	1	2	0	2	4	10000	2	2	4	5	0	1	1	1	1	1	1	1	1	1	1	9	2	10	1	1	2	1	4	1
65	2016-04-22	3	3	1	32	28	17	3	3	5	1	2	1	1	2	2	1	3	2	3	2	0	2	4	5000	2	2	0	1	0	1	1	1	9	9	9	9	9	9	9	9	5	8	5	2	2	1	8	1
66	2016-04-28	3	7	2	40	39	35	4	3	8	1	2	2	2	2	2	1	7	2	2	2	2	2	4	15000	2	4	5	5	2	1	1	1	1	1	1	1	1	9	9	9	2	15	1	6	2	1	5	2
67	2016-04-29	3	7	2	40	39	35	4	3	4	1	2	2	1	2	2	1	3	1	1	2	2	2	4	8000	1	4	2	3	1	1	1	1	2	2	9	9	9	9	9	9	2	10	1	3	9	1	4	1
68	2016-04-29	3	3	2	32	40	32	4	3	4	1	2	2	2	2	2	1	3	1	1	2	2	2	4	8000	1	4	2	2	1	1	1	1	2	2	9	9	9	9	9	9	2	15	1	3	9	1	2	2
69	2016-05-01	3	11	1	40	26	20	2	3	6	1	2	2	1	2	2	2	0	2	1	2	1	2	4	7500	2	2	1	2	1	1	1	1	1	1	1	1	1	1	1	9	5	15	1	3	2	2	0	1
70	2016-05-02	3	8	1	40	27	22	1	4	4	1	2	2	1	2	2	2	0	2	3	1	1	2	4	10000	1	4	1	2	1	1	1	1	1	1	1	1	1	9	9	9	5	14	1	7	2	2	0	1
71	2016-05-09	1	6	1	38	25	18	3	3	2	1	2	2	1	2	2	1	6	2	1	2	0	2	4	7500	1	2	0	1	0	1	1	1	1	1	1	1	1	9	9	9	5	3	5	2	2	2	0	1
72	2016-05-12	1	12	1	34	29	18	4	4	8	1	2	2	1	2	2	2	0	2	1	2	0	2	4	13000	2	2	0	1	0	1	1	1	1	1	1	1	1	9	9	9	2	4	5	2	2	1	2	1
73	2016-05-12	1	7	1	40	40	26	6	5	4	1	2	2	4	2	2	1	3	2	1	1	0	2	4	30000	1	3	1	3	0	1	1	1	1	1	2	2	2	9	9	9	2	2	1	1	9	2	0	1
74	2016-05-14	1	30	2	40	30	20	1	1	5	1	2	2	4	2	2	1	18	1	1	2	1	2	4	7000	2	2	1	2	0	1	1	9	1	9	1	9	9	1	9	9	5	5	5	3	2	2	0	1
75	2016-05-17	2	7	1	39	29	20	3	5	17	1	2	2	2	2	2	1	7	2	2	2	0	2	4	4000	1	2	0	1	0	1	2	2	2	2	2	2	2	9	9	9	5	6	1	2	2	2	0	1
76	2016-05-19	1	2	2	40	26	23	3	3	2	1	2	2	1	2	2	2	0	2	1	2	1	2	4	10000	2	2	1	2	0	2	2	2	9	9	9	9	9	9	9	9	2	10	5	3	2	1	2	1
77	2016-05-21	1	10	2	40	40	30	1	1	2	6	2	2	1	2	2	1	10	2	1	2	0	2	4	5000	2	1	3	4	0	1	1	1	2	2	2	2	2	2	2	9	2	5	8	3	5	2	0	1
78	2016-05-22	1	11	1	35	27	22	1	1	9	3	2	2	2	2	2	1	11	1	1	2	1	2	4	8000	2	1	1	2	0	1	1	1	1	1	1	1	1	1	1	9	2	3	5	2	2	1	2	1
79	2016-05-23	1	9	1	40	40	30	1	1	9	3	2	2	1	2	2	1	1	2	1	2	1	2	4	10000	2	2	1	2	0	1	1	1	1	1	1	1	1	9	9	9	2	8	1	1	9	1	5	1
80	2016-05-23	1	27	2	40	35	29	5	5	2	1	2	2	1	2	2	1	26	1	1	2	1	2	4	10000	1	2	1	2	0	1	1	9	1	9	1	9	9	1	1	1	2	2	8	1	9	2	0	2
81	2016-05-24	1	7	1	40	50	32	1	1	2	1	2	1	2	2	2	1	7	2	1	1	0	2	2	6000	2	1	4	5	1	1	1	1	1	2	2	2	2	9	9	9	2	4	8	1	2	2	0	1
82	2016-05-26	1	5	2	40	26	20	3	1	3	1	2	1	2	2	2	2	0	2	3	2	0	2	4	3000	1	2	0	1	0	2	2	2	2	2	2	2	2	9	9	9	2	10	1	3	2	1	3	1
83	2016-05-27	1	5	1	39	35	27	6	4	4	1	2	2	1	2	2	1	2	2	2	2	1	2	4	30000	1	3	2	3	0	1	1	1	2	2	2	2	2	9	9	9	5	3	8	1	9	2	0	1
84	2016-05-30	2	29	2	40	35	29	3	4	2	1	2	2	1	2	2	2	0	2	2	2	2	2	4	7000	2	2	2	3	0	1	2	9	2	9	2	9	9	2	2	2	3	5	5	1	2	1	4	1
85	2016-06-02	3	5	1	36	24	21	4	5	6	1	2	2	1	2	2	1	5	2	1	2	0	2	4	15000	1	2	0	1	0	1	1	1	1	1	2	2	2	9	9	9	5	3	5	1	2	2	0	1
86	2016-06-03	3	4	1	38	24	19	3	4	17	1	2	1	2	2	2	2	0	2	2	2	1	2	4	4000	1	4	1	2	1	1	1	1	1	1	2	2	9	9	9	9	2	10	1	1	9	1	5	1
87	2016-06-03	2	10	1	36	30	26	4	3	4	1	2	1	1	2	2	2	0	2	1	1	2	2	4	15000	1	2	2	3	1	1	1	1	1	1	1	1	1	2	2	9	1	5	8	3	2	2	0	1
88	2016-06-04	1	24	2	40	30	23	3	3	9	2	2	2	4	2	2	1	24	1	1	2	1	2	4	8000	2	1	1	2	0	1	1	9	1	9	1	9	9	1	1	1	2	3	8	1	2	2	0	1
89	2016-06-04	1	9	2	36	20	18	3	3	8	1	2	2	1	2	2	1	6	1	1	2	0	2	4	6000	2	1	0	1	0	1	1	1	1	1	1	1	1	9	9	9	2	10	8	2	2	2	0	1
90	2016-06-03	3	2	1	37	29	27	4	5	5	1	2	2	1	2	2	2	0	2	1	2	1	2	4	6600	1	2	1	2	1	2	2	2	9	9	9	9	9	9	9	9	5	5	8	1	2	2	0	1
91	2016-06-07	3	3	1	40	29	25	4	3	4	1	2	2	1	2	2	1	3	2	1	2	1	2	4	8000	1	2	1	2	0	2	2	2	2	2	9	9	9	9	9	9	5	3	8	2	2	2	0	1
92	2016-06-07	3	7	1	40	28	25	5	5	5	1	2	2	1	2	2	1	3	2	3	2	1	2	4	8000	1	2	1	2	0	1	1	1	1	1	1	1	1	9	9	9	2	5	1	2	2	1	3	1
93	2016-06-09	1	6	2	40	40	35	1	1	5	1	2	2	2	2	2	2	0	2	2	2	1	1	4	15000	2	1	3	4	1	1	1	1	2	2	2	2	2	9	9	9	5	3	5	1	2	1	4	1
94	2016-06-09	1	12	1	40	28	22	3	1	2	1	2	2	2	2	2	1	12	2	1	2	1	2	4	8000	2	2	1	2	0	1	1	1	1	1	1	1	1	1	1	9	2	5	5	2	2	1	18	1
95	2016-06-12	1	24	1	40	35	32	4	1	2	3	2	1	1	2	2	2	0	2	1	1	2	2	2	8000	2	1	5	6	2	2	2	9	2	9	2	9	9	2	2	9	5	3	8	3	2	2	0	1
96	2016-06-11	3	12	2	40	35	24	3	5	14	1	2	2	1	2	2	1	12	2	1	1	2	2	4	35000	1	4	2	2	1	1	1	1	1	1	1	1	1	1	1	9	5	4	1	1	9	2	0	1
97	2016-06-19	1	7	1	36	25	20	3	3	16	1	2	1	4	2	2	2	0	2	1	2	0	2	4	7000	1	2	0	1	0	2	1	1	2	2	2	2	2	9	9	9	3	4	5	2	2	2	0	2
98	2016-06-20	1	11	1	40	45	35	3	1	9	6	2	2	1	2	2	2	0	2	1	2	0	2	4	6000	2	1	3	4	0	2	2	2	2	2	2	2	2	2	2	9	5	3	8	9	9	2	0	1
99	2016-06-22	1	36	1	40	32	29	3	3	9	6	2	1	4	2	2	1	18	1	1	0	2	2	4	7500	1	1	2	3	1	1	1	9	1	9	2	9	9	2	2	9	3	4	5	1	2	2	0	1
100	2016-06-23	3	7	1	38	20	19	1	4	11	1	2	2	1	2	2	2	0	2	2	2	0	2	4	10000	5	4	0	1	0	1	1	1	1	1	2	2	2	9	9	9	5	4	1	1	9	1	5	1
101	2016-06-22	1	9	2	39	35	30	3	1	26	6	2	2	1	2	2	1	9	1	1	2	1	1	2	3000	2	1	2	3	0	1	1	1	2	2	2	2	2	9	9	9	1	5	5	2	2	2	0	1
102	2016-06-26	1	3	2	40	45	40	4	1	9	2	2	2	1	2	2	2	0	2	1	2	0	2	4	14000	1	2	3	4	0	1	1	1	2	2	2	9	9	9	9	9	2	10	2	3	4	2	0	1
103	2016-06-26	1	4	1	40	40	30	3	3	13	1	1	2	1	2	2	1	4	1	1	2	1	2	4	6000	1	2	2	3	0	2	2	2	2	2	2	9	2	9	9	9	2	7	8	3	5	2	0	1
104	2016-06-30	1	7	1	40	28	22	4	4	2	1	2	2	1	2	2	1	7	2	2	2	0	2	4	8000	1	2	2	3	1	1	1	1	1	1	1	1	1	9	9	9	5	20	8	3	5	2	0	1
105	2016-07-04	1	10	1	40	25	22	3	3	2	1	2	2	1	2	2	2	0	2	1	2	1	2	4	5000	2	1	1	2	1	1	1	1	1	1	1	1	1	9	9	9	2	7	1	3	2	1	2	2
106	2016-07-11	1	13	2	37	32	28	4	6	6	1	2	2	2	2	2	1	13	1	1	1	0	2	4	20000	1	2	0	1	0	1	1	1	1	1	1	1	1	1	1	9	5	21	1	16	2	2	0	1
107	2016-07-29	1	10	1	40	32	28	3	4	9	1	2	1	1	2	2	1	3	2	1	1	1	2	4	8000	1	2	2	2	1	1	1	1	1	2	2	2	2	9	9	9	2	3	5	2	2	2	0	1
108	2016-07-30	1	10	1	40	32	28	3	4	9	1	2	1	2	2	2	1	3	2	1	1	1	2	4	8000	1	2	2	3	1	1	1	1	1	2	2	2	2	9	9	9	2	7	8	3	5	2	0	2
109	2016-07-28	1	9	1	40	23	20	3	4	2	1	2	2	2	2	2	1	9	1	1	2	0	2	4	8000	1	2	0	1	0	1	1	1	1	1	1	1	1	9	9	9	5	8	1	4	2	2	0	1
110	2016-07-31	3	15	1	38	44	38	4	5	4	1	2	2	1	2	2	1	15	1	2	2	0	2	4	15000	2	4	2	3	0	1	1	1	1	1	1	1	1	1	1	9	2	6	1	3	2	1	2	1
111	2016-08-01	3	4	2	40	30	25	4	4	5	2	2	1	1	2	2	2	0	2	1	2	0	2	4	15000	2	2	0	1	0	1	1	1	1	1	2	9	2	9	9	9	13	2	5	1	2	2	0	1
112	2016-08-01	1	6	1	38	48	34	3	3	2	1	2	2	1	2	2	1	6	1	1	2	1	2	4	7000	1	2	1	2	0	1	1	1	1	1	1	1	1	9	9	9	2	5	8	7	2	2	0	1
113	2016-08-08	1	23	1	35	25	24	4	4	9	1	2	1	1	2	2	1	23	1	2	2	1	2	4	10000	2	2	1	2	0	1	1	1	2	2	2	2	2	2	2	2	5	7	8	1	2	2	0	1
114	2016-08-09	1	9	2	36	30	25	1	1	9	1	2	2	1	2	2	1	9	2	1	1	0	2	2	9000	1	2	4	5	1	1	1	1	1	1	1	1	1	9	9	9	5	2	5	1	2	2	0	1
115	2016-08-11	3	5	1	31	26	16	4	3	10	1	2	2	1	2	2	2	0	2	2	2	0	2	4	8000	1	4	0	1	0	1	1	1	1	1	1	1	1	9	9	9	5	4	1	1	2	1	4	1
116	2016-08-15	1	4	2	39	30	25	3	1	4	1	2	2	2	2	2	1	4	2	2	1	2	2	4	8000	2	2	2	3	2	1	1	1	1	1	1	9	1	9	9	9	5	12	5	3	2	2	0	1
117	2016-08-16	1	8	1	39	38	34	4	4	4	1	2	2	1	2	2	1	8	1	1	1	2	2	4	12000	1	2	3	3	2	1	1	1	1	1	1	1	1	9	9	9	2	7	5	3	2	1	2	1
118	2016-08-16	1	11	2	38	35	28	1	1	8	2	2	2	2	2	2	1	3	2	1	2	0	2	4	15000	2	2	1	2	0	1	1	1	1	1	1	1	1	2	2	9	13	5	1	1	2	1	2	1
119	2016-08-19	1	11	1	38	35	25	4	3	9	1	2	1	1	2	2	1	7	2	1	2	0	2	4	6000	2	2	0	1	0	1	1	1	1	1	1	1	1	1	1	9	2	7	5	5	2	2	0	1
120	2016-08-22	1	14	2	41	30	17	4	4	4	1	2	2	2	2	2	1	14	2	2	2	0	2	4	10000	2	2	0	1	0	1	1	1	1	1	1	1	1	1	1	9	2	2	5	1	2	2	0	2
121	2016-08-24	1	3	2	39	50	30	1	1	9	1	1	2	1	2	2	2	0	2	1	1	0	2	2	8000	2	2	1	2	0	2	2	2	2	2	9	9	9	9	9	9	2	7	8	3	2	2	0	1
122	2016-08-25	3	3	1	30	19	17	6	4	6	1	2	2	1	2	2	1	3	2	1	2	0	2	4	6000	1	2	0	1	0	2	2	2	2	2	9	9	9	9	9	9	5	6	2	2	2	2	0	2
123	2016-08-29	1	9	1	40	25	22	3	4	9	6	1	2	1	2	2	1	9	2	1	2	1	2	4	9000	2	1	1	2	0	1	1	1	1	1	1	1	1	9	9	9	2	6	5	4	2	2	0	1
124	2016-08-30	3	7	1	36	25	18	4	4	8	1	2	2	1	2	2	2	0	2	3	2	0	2	4	10000	5	4	0	1	0	1	1	1	1	1	1	1	1	9	9	9	3	6	5	1	2	1	3	2
125	2016-08-31	1	10	1	36	26	19	5	5	4	1	2	2	2	2	2	2	0	2	3	2	0	2	4	40000	1	3	0	1	0	1	1	1	1	1	1	1	1	9	1	2	5	3	1	1	2	2	0	1
126	2016-09-11	1	5	1	38	35	25	3	4	8	1	2	2	1	2	2	1	5	2	1	2	2	2	4	15000	1	2	2	3	2	1	1	1	1	1	1	1	1	9	9	9	2	10	1	3	2	1	5	2
127	2016-09-20	3	2	1	35	35	28	3	4	27	1	2	2	1	2	2	1	2	2	4	2	1	2	4	12000	1	4	3	3	1	2	2	2	9	9	9	9	9	9	9	9	5	6	1	2	2	1	2	1
128	2016-09-23	1	16	2	40	35	32	1	1	4	6	2	1	1	2	2	1	16	2	1	2	1	2	4	4000	1	1	1	2	0	1	1	1	1	1	1	1	1	1	1	2	2	7	8	2	2	2	0	2
129	2016-10-01	1	7	2	41	37	26	1	3	8	1	2	2	1	2	2	1	7	2	1	2	1	2	4	10000	2	2	1	2	1	1	1	1	2	2	2	2	2	9	9	9	5	4	5	1	2	1	9	1
130	2016-10-08	1	18	1	38	24	23	3	3	27	1	1	2	1	2	2	1	18	1	1	2	0	2	4	12000	1	2	0	1	0	1	1	1	1	1	1	1	1	9	1	1	5	6	8	4	2	2	0	1
131	2016-10-11	1	4	1	38	50	32	6	4	4	1	2	2	1	2	2	2	0	2	3	1	2	2	4	15000	1	2	2	3	1	1	1	1	1	1	1	9	1	9	9	9	5	3	8	3	2	2	0	1
132	2016-10-17	3	5	1	38	32	28	6	6	4	12	2	2	1	2	2	1	4	2	2	2	0	2	4	43000	5	4	0	1	0	1	1	1	1	1	2	9	2	9	9	9	5	7	1	4	2	1	8	1
133	2016-10-18	3	39	2	40	28	22	1	1	8	1	2	2	1	2	2	1	24	2	1	2	0	2	4	10000	2	2	2	3	0	2	2	9	2	9	2	9	9	2	2	2	3	14	5	4	2	1	4	1
134	2016-10-20	1	3	1	42	45	40	1	3	2	2	2	1	2	2	2	1	1	2	1	2	0	2	4	10000	2	2	2	3	0	1	1	1	2	2	9	9	9	9	9	9	5	9	1	2	2	1	4	1
135	2016-10-23	1	4	2	41	37	25	6	4	4	1	2	1	2	2	2	2	0	2	3	2	1	2	4	15000	2	2	1	2	1	1	1	1	1	1	9	9	9	9	9	9	2	20	1	13	2	1	2	2
136	2016-10-26	1	8	2	40	30	27	3	1	8	3	2	2	1	2	2	1	8	2	1	1	0	2	4	15000	2	1	2	3	0	2	2	2	2	2	2	2	2	9	9	9	5	6	5	2	2	2	0	1
137	2016-10-27	3	3	2	40	45	37	5	4	17	1	2	1	2	2	2	1	3	2	2	1	1	2	4	18000	1	2	2	3	0	1	2	2	2	2	9	9	9	9	9	9	11	7	1	5	2	1	5	1
138	2016-10-30	3	5	1	40	22	18	3	3	5	1	2	2	1	2	2	1	5	2	2	2	0	2	4	6000	2	2	0	1	0	1	1	1	2	2	2	9	2	9	9	9	5	4	1	1	2	1	5	1
139	2016-10-31	3	18	1	40	36	32	1	3	8	1	2	2	2	2	2	2	0	2	1	2	1	2	4	10000	2	2	1	2	0	1	1	1	1	1	1	1	1	1	1	2	2	5	8	5	2	2	0	1
140	2016-11-02	2	17	1	38	27	22	4	5	4	1	2	1	3	2	2	1	17	2	2	2	0	2	4	8000	2	2	0	1	0	1	1	1	1	1	1	1	1	1	1	1	2	7	5	1	2	2	0	1
141	2016-11-03	1	9	2	41	36	25	4	3	34	1	2	1	2	2	2	1	9	2	1	3	0	2	4	15000	1	2	0	1	0	1	1	2	1	1	2	2	2	9	9	9	2	10	1	3	2	2	0	1
142	2016-11-11	3	13	1	38	28	25	3	3	5	1	2	2	4	2	2	1	13	2	1	2	0	2	4	10000	1	2	0	1	0	1	1	1	1	1	1	1	1	9	9	9	2	14	1	2	2	1	2	1
143	2016-11-15	3	10	1	40	33	18	4	4	27	1	2	2	3	2	2	2	0	2	2	2	0	2	3	5000	2	2	1	1	0	1	1	1	2	2	2	2	2	2	2	9	2	2	1	1	9	2	0	2
144	2016-11-18	3	5	2	40	29	25	6	3	5	1	2	2	1	2	2	1	5	2	1	2	0	2	4	22000	2	2	2	2	0	1	1	1	1	1	2	2	2	9	9	9	5	2	4	1	9	3	0	1
145	2016-11-22	1	7	1	40	22	17	1	1	4	1	2	2	2	2	2	1	1	2	1	2	0	2	4	7000	2	2	1	1	0	1	1	1	2	2	2	2	2	9	9	9	3	5	5	3	2	1	9	1
146	2016-11-24	3	14	1	40	28	22	3	3	8	1	2	2	1	2	2	1	14	2	2	2	0	2	4	9000	5	4	1	1	0	1	1	1	1	1	1	1	1	1	1	9	3	7	5	3	2	2	0	1
147	2016-11-24	1	8	1	40	25	20	1	3	9	1	2	2	2	2	2	1	8	2	1	2	0	2	4	7000	2	2	0	2	0	1	1	1	1	1	1	1	1	9	9	9	2	3	8	2	2	2	0	1
148	2016-12-01	3	4	2	36	30	22	5	6	4	1	1	2	2	2	2	1	4	2	2	2	0	2	4	30000	1	4	0	1	0	1	1	1	2	2	2	9	2	9	9	9	5	4	1	2	2	1	8	1
149	2016-12-11	3	4	2	40	40	30	1	1	2	1	2	2	1	2	2	9	0	9	1	2	0	2	4	10000	5	2	4	5	0	2	2	2	2	2	9	9	9	9	9	9	5	3	5	1	2	2	0	1
150	2016-12-14	3	25	1	36	48	35	4	3	11	1	1	2	2	2	2	1	25	2	4	2	1	2	4	5000	1	4	2	3	0	1	1	9	1	9	1	9	9	1	1	9	2	9	1	2	2	3	0	1
151	2016-12-24	2	7	1	40	35	28	3	1	21	1	2	2	2	2	2	2	0	2	1	2	0	2	4	5000	2	2	1	2	0	1	1	1	1	1	1	1	1	9	9	9	2	5	5	3	2	1	4	1
152	2016-12-24	3	13	1	40	18	23	3	3	16	9	1	1	2	2	2	9	0	9	3	2	1	2	4	8000	1	4	0	1	0	1	1	1	1	1	1	1	1	1	1	9	5	8	1	1	2	1	3	1
153	2016-12-30	1	12	2	40	35	28	1	3	2	1	2	2	2	2	2	1	12	2	1	2	1	1	4	6000	2	2	1	2	0	1	1	1	1	1	1	2	1	2	2	9	5	3	5	1	2	1	4	1
154	2017-01-02	3	12	2	40	35	28	3	1	24	1	2	2	1	2	2	1	5	2	4	2	0	2	4	15000	2	4	2	3	1	2	2	2	2	2	2	2	2	2	2	9	12	6	5	1	2	1	6	2
155	2017-01-06	3	12	2	40	35	30	3	4	8	1	2	1	2	2	2	1	5	2	2	2	1	2	4	30000	1	4	3	4	0	1	1	1	1	1	1	1	1	1	1	9	2	15	2	2	2	1	3	1
156	2017-01-07	3	6	1	40	28	18	3	3	5	1	2	1	1	2	2	1	1	2	2	2	0	2	4	10000	5	4	0	1	0	1	1	1	1	1	2	1	1	9	9	9	5	5	5	3	2	3	9	1
157	2017-01-12	3	9	1	35	25	18	4	3	2	1	2	2	1	2	2	2	0	2	2	2	1	2	4	5000	5	2	1	2	1	1	1	1	1	1	1	1	1	9	9	9	5	4	5	1	2	1	2	1
158	2017-01-16	3	10	1	99	30	25	3	4	2	1	2	2	1	2	2	2	0	2	1	2	0	2	4	12000	2	4	5	5	0	1	3	3	3	3	3	3	3	3	3	9	2	5	5	2	2	2	0	1
159	2017-01-16	3	12	1	40	30	25	1	3	2	1	2	2	1	2	2	2	0	2	1	2	2	2	4	2500	2	4	2	2	2	1	1	1	1	1	1	1	2	2	2	9	2	7	8	1	2	2	0	1
160	2017-01-16	3	12	1	40	30	25	1	3	2	1	2	2	1	2	2	2	0	2	2	2	2	2	4	2500	2	4	2	2	2	1	1	1	1	1	1	1	2	2	2	9	2	7	8	1	2	2	0	1
161	2017-01-17	1	11	2	40	20	17	1	3	2	1	2	2	3	2	2	1	1	2	1	2	0	2	2	15000	2	2	0	1	0	1	1	1	1	1	2	2	2	2	2	9	2	7	5	2	2	2	0	1
162	2017-01-23	1	13	1	40	28	25	2	4	28	1	2	1	1	2	2	2	0	2	1	2	0	2	4	20000	1	2	0	1	0	1	1	1	1	1	1	2	1	1	1	9	5	9	8	3	2	2	0	1
163	2017-01-24	1	21	2	40	25	35	1	1	2	1	2	1	2	2	2	1	21	2	1	2	0	2	4	4500	2	2	2	3	0	1	1	1	1	1	1	1	1	1	1	1	11	5	5	1	2	2	0	1
164	2017-01-24	3	4	2	40	50	40	4	3	2	1	2	2	1	2	2	2	0	2	2	1	0	2	4	4000	1	4	2	3	0	1	1	1	2	2	9	9	9	9	9	9	5	2	4	1	2	2	0	1
165	2017-01-25	3	9	2	40	22	18	1	1	5	1	2	2	1	2	2	1	9	2	1	2	0	2	4	9000	2	2	0	1	0	1	1	1	2	2	2	2	2	2	9	9	5	3	5	2	2	2	0	1
166	2017-01-26	3	14	1	40	40	35	3	3	4	2	2	2	1	2	2	2	0	2	1	2	1	2	4	15000	1	2	3	4	0	1	1	1	1	1	1	1	1	1	1	9	5	4	5	1	2	2	0	1
167	2017-01-27	3	11	1	40	30	20	3	3	2	1	2	2	1	2	2	2	0	2	2	2	0	2	4	8000	1	4	0	1	0	1	1	1	1	1	1	1	1	1	1	9	5	8	1	3	2	3	0	1
168	2017-02-01	3	4	2	32	27	22	1	4	4	1	2	2	1	2	2	2	0	2	1	2	0	2	4	8000	1	2	0	1	0	1	1	1	1	1	2	9	2	9	9	9	2	12	1	3	2	1	5	1
169	2017-01-31	2	6	2	39	19	17	4	4	5	1	2	1	1	2	2	2	0	2	1	2	0	2	4	12000	2	2	0	1	0	1	1	1	1	1	2	2	2	2	9	9	5	9	2	2	2	2	0	1
170	2017-02-03	1	9	1	34	28	19	6	4	5	1	2	2	2	2	2	1	1	2	1	2	0	2	4	10000	2	2	0	1	0	1	1	1	1	1	1	1	1	1	9	9	5	5	8	1	2	2	0	1
171	2017-02-05	2	14	1	39	30	28	1	1	9	1	2	2	1	2	2	2	0	2	1	2	2	2	4	4000	2	2	2	3	0	2	1	1	1	1	1	1	1	1	1	9	3	4	8	2	2	2	0	2
172	2017-02-06	1	6	1	40	30	28	3	3	3	1	2	2	1	2	2	2	0	2	1	1	0	2	4	7500	1	2	2	3	0	1	2	2	2	2	2	2	2	9	9	9	5	5	1	3	2	1	3	1
173	2017-02-08	3	5	2	38	36	18	5	5	6	1	2	2	2	2	2	1	4	2	2	2	1	2	4	20000	5	4	2	2	2	1	1	1	1	1	2	9	2	9	9	9	2	7	2	2	4	2	0	1
174	2017-02-09	1	21	2	35	45	28	3	1	9	1	2	2	1	2	2	1	21	2	1	2	0	2	4	6000	1	2	0	1	0	1	1	1	1	1	1	1	1	1	1	1	5	6	5	3	2	2	0	1
175	2017-02-09	3	18	1	40	22	17	3	3	5	1	2	1	1	2	2	2	0	2	1	2	0	2	4	8000	2	2	0	1	0	1	1	1	1	1	1	1	1	1	2	2	5	10	1	5	2	1	5	1
176	2017-02-11	3	4	2	34	33	25	5	5	6	1	2	2	1	2	2	2	0	2	2	2	0	2	4	20000	2	2	0	1	0	1	1	1	1	1	1	9	1	9	9	9	1	7	5	1	2	1	7	1
177	2017-02-12	1	5	2	38	20	18	4	3	2	1	2	1	1	2	2	2	0	2	2	2	1	2	4	5000	5	3	1	1	1	1	1	1	2	2	2	2	2	2	9	9	2	7	1	2	2	1	8	1
178	2017-02-14	3	6	1	39	26	19	4	4	6	1	2	2	1	2	2	1	3	2	3	1	0	2	4	15000	5	4	0	1	1	1	1	1	1	1	1	1	1	9	9	9	2	8	5	3	2	2	0	1
179	2017-02-15	3	12	2	40	40	35	1	3	2	2	2	2	1	2	2	1	2	2	1	2	0	2	4	15000	2	2	1	2	0	1	1	1	1	1	1	1	1	2	2	9	1	8	5	3	2	1	3	1
180	2017-02-17	2	18	2	37	24	20	3	3	8	1	2	2	1	2	2	1	18	2	2	2	0	2	4	15000	2	4	0	1	0	1	1	1	1	1	1	1	1	2	2	2	5	5	1	4	2	2	0	1
181	2017-02-18	1	3	1	40	24	18	3	3	5	1	2	1	1	2	2	1	3	2	1	2	0	2	4	7000	1	2	0	1	0	2	2	2	2	2	9	9	9	9	9	9	2	15	2	11	1	2	0	1
182	2017-02-21	3	6	1	40	35	30	1	1	2	1	2	2	1	2	2	1	6	2	1	2	2	2	4	4500	2	4	2	3	0	1	1	1	1	1	1	1	1	9	9	9	2	7	5	5	2	1	8	1
183	2017-02-21	2	6	1	40	25	20	3	3	8	1	2	2	1	2	2	1	6	2	2	2	1	2	4	15000	5	2	1	2	1	1	1	1	1	1	1	1	1	9	9	9	2	4	8	2	2	2	0	1
184	2017-02-22	3	6	1	38	24	22	4	5	2	1	2	2	1	2	2	1	6	2	2	2	0	2	4	12000	2	4	0	1	0	1	1	1	1	1	1	1	1	9	9	9	2	4	5	1	2	1	8	1
185	2017-02-26	3	13	2	40	40	30	3	4	11	1	2	2	2	2	2	1	13	1	2	2	1	2	4	10000	1	4	2	3	0	1	1	1	1	1	1	1	1	1	1	9	2	15	4	3	2	1	8	1
186	2017-02-26	1	17	2	36	35	30	1	1	9	6	2	2	1	2	2	1	17	1	1	2	1	2	4	9000	2	2	3	4	0	1	1	1	1	1	1	1	1	1	1	9	2	5	8	3	2	2	0	1
187	2017-03-03	1	6	2	39	33	28	7	4	10	1	2	2	2	2	2	2	0	2	2	1	0	2	4	15000	1	2	2	3	0	1	1	1	1	1	1	1	1	9	9	9	2	5	1	3	2	1	20	1
188	2017-03-08	3	18	1	40	21	19	3	3	9	1	2	1	1	2	2	1	18	2	2	2	1	2	4	9000	2	4	1	2	1	1	1	1	1	1	1	1	1	1	1	2	2	7	8	2	2	2	0	1
189	2017-03-08	1	10	1	42	24	20	1	3	4	1	2	2	1	2	2	2	3	2	1	2	0	2	2	7500	2	2	0	1	0	1	1	1	1	1	1	1	1	1	1	9	2	4	5	2	2	1	3	1
190	2017-03-08	3	5	1	40	22	20	3	4	2	1	2	2	1	2	2	1	5	2	2	1	0	2	4	5000	2	4	0	1	0	1	1	1	1	1	1	2	1	9	9	9	2	10	5	1	2	1	2	1
191	2017-03-12	3	11	2	35	30	27	4	4	2	1	2	2	1	2	2	1	11	2	1	2	0	2	2	6000	1	2	2	3	0	1	1	1	1	1	1	1	1	1	1	9	1	7	1	3	2	2	0	2
[truncated: 109 more columns]
